# Supplementary material for: Crystal structure of (2E)-N-methyl-2-[(4-oxo-4H-chromen-3-yl)methyl­idene]hydrazine­carbo­thio­amide
Source: Acta Crystallogr Sect E Struct Rep Online. 2014 Oct 8;70(Pt 11):o1151. doi: 10.1107/S1600536814021667 (PMC4257262; doi:10.1107/S1600536814021667)
Supplement: Supplementary file 1 [file e-70-o1151-sup1.cif]

##############################################################################
#                                                                            #
# This CIF contains the data in a paper accepted for publication in          #
# Acta Crystallographica Section E. It conforms to the requirements of       #
# Notes for Authors for Acta Crystallographica Section E, and has been       #
# peer reviewed under the auspices of the IUCr Commission on Journals.       #
#                                                                            #
# Full details of the Crystallographic Information File format               #
# are given in the paper "The Crystallographic Information File (CIF):       #
# a New Standard Archive File for Crystallography" by S. R. Hall, F. H.      #
# Allen and I. D. Brown [Acta Cryst. (1991), A47, 655-685].                  #
#                                                                            #
# The current version of the core CIF dictionary is obtainable from          #
# ftp://ftp.iucr.org/pub/cif_core.dic.                                       #
#                                                                            #
# Software is freely available for graphical display of the structure(s)     #
# in this CIF. For information consult the CIF software page                 #
# http://www.iucr.org/resources/cif/software.                                #
#                                                                            #
# This file may be used for bona fide research purposes within the           #
# scientific community so long as proper attribution is given to the journal # 
# article from which it was obtained.                                        #
#                                                                            #
##############################################################################
data_global
_audit_creation_method     SHELXL-97
_journal_date_recd_electronic     2014-09-20
_journal_date_accepted     2014-10-01
_journal_name_full     'Acta Crystallographica, Section E'
_journal_year     2014
_journal_volume     70
_journal_issue     11
_journal_page_first     o1151
_journal_page_last     o1151
_journal_paper_category     HO
_journal_paper_doi     10.1107/S1600536814021667
_journal_coeditor_code     HB7287
_publ_contact_author_name     'A. Subbiah Pandi'
_publ_contact_author_address
;
  Department of Physics
  Presidency College
  Chennai 600 005
  India
;
_publ_contact_author_email     'aspandian59@gmail.com'
_publ_contact_author_fax     '044 091 2854 4894'
_publ_contact_author_phone     '044 091 24471061'
_publ_section_title
;\
Crystal structure of
(2<i>E</i>)-<i>N</i>-methyl-2-[(4-oxo-4<i>H</i>-chromen-3-yl)methylidene]\
hydrazinecarbothioamide
;
loop_
    _publ_author_name
    _publ_author_address
    'G. Vimala'
;
Department of Physics
Presidency College (Autonomous)
Chennai 600 005
India
;
    'J. Govindaraj'
;
Department of Physics
Pachaiyappa's College for Men
Kancheepuram 631 501
India
;
    'J. Haribabu'
;
Department of Chemistry
National Institute of Technology
Trichy 620 015
India
;
    'R. Karvembu'
;
Deparment of Chemistry
National Institute of Technology
Trichy 620 015
India
;
    'A. SubbiahPandi'
;
Department of Physics
Presidency College (Autonomous)
Chennai 600 005
India
;
data_I
_database_code_depnum_ccdc_archive 'CCDC 1027156'
_audit_creation_method     SHELXL-97
_chemical_name_systematic
;\
(2<i>E</i>)-<i>N</i>-Methyl-2-[(4-oxo-4<i>H</i>-chromen-3-yl)methylidene]\
hydrazinecarbothioamide
;
_chemical_name_common     ?
_chemical_formula_moiety     'C12 H11 N3 O2 S'
_chemical_formula_sum     'C12 H11 N3 O2 S'
_chemical_formula_iupac     'C12 H11 N3 O2 S'
_chemical_formula_weight     261.30
_chemical_melting_point     ?
_symmetry_cell_setting     monoclinic
_symmetry_space_group_name_H-M     'P 21/n'
_symmetry_space_group_name_Hall     '-P 2yn'
loop_
    _symmetry_equiv_pos_as_xyz
    'x, y, z'
    '-x+1/2, y+1/2, -z+1/2'
    '-x, -y, -z'
    'x-1/2, -y-1/2, z-1/2'
_cell_length_a     6.3702(7)
_cell_length_b     20.647(2)
_cell_length_c     9.2717(10)
_cell_angle_alpha     90.00
_cell_angle_beta     98.365(3)
_cell_angle_gamma     90.00
_cell_volume     1206.5(2)
_cell_formula_units_Z     4
_cell_measurement_reflns_used     ?
_cell_measurement_theta_min     ?
_cell_measurement_theta_max     ?
_cell_measurement_temperature     293(2)
_exptl_crystal_description     Block
_exptl_crystal_colour     Colourless
_exptl_crystal_size_max     0.30
_exptl_crystal_size_mid     0.25
_exptl_crystal_size_min     0.20
_exptl_crystal_density_diffrn     1.439
_exptl_crystal_density_meas     ?
_exptl_crystal_density_method     'not measured'
_exptl_crystal_F_000     544
_exptl_absorpt_coefficient_mu     0.265
_exptl_absorpt_correction_type     multi-scan
_exptl_absorpt_process_details
;
(<i>SADABS</i>; Bruker, 2008)
;
_exptl_absorpt_correction_T_min     0.924
_exptl_absorpt_correction_T_max     0.948
_exptl_special_details
;
;
_diffrn_ambient_temperature     293(2)
_diffrn_radiation_type     MoK\a
_diffrn_radiation_wavelength     0.71073
_diffrn_radiation_source     'fine-focus sealed tube'
_diffrn_radiation_monochromator     graphite
_diffrn_measurement_device_type     'Bruker SMART APEXII CCD'
_diffrn_measurement_method     '\w and \f scans'
_diffrn_detector_area_resol_mean     ?
_diffrn_reflns_number     17429
_diffrn_reflns_av_R_equivalents     0.0311
_diffrn_reflns_av_sigmaI/netI     0.0278
_diffrn_reflns_theta_min     1.97
_diffrn_reflns_theta_max     30.15
_diffrn_reflns_theta_full     25.00
_diffrn_measured_fraction_theta_max     0.937
_diffrn_measured_fraction_theta_full     1.000
_diffrn_reflns_limit_h_min     -8
_diffrn_reflns_limit_h_max     8
_diffrn_reflns_limit_k_min     -28
_diffrn_reflns_limit_k_max     28
_diffrn_reflns_limit_l_min     -12
_diffrn_reflns_limit_l_max     12
_diffrn_standards_number     ?
_diffrn_standards_interval_count     ?
_diffrn_standards_interval_time     ?
_diffrn_standards_decay_%     ?
_refine_special_details
;
Refinement of <i>F</i>^2^ against ALL reflections. The weighted <i>R</i>-factor
<i>wR</i> and goodness of fit <i>S</i> are based on <i>F</i>^2^, conventional
<i>R</i>-factors <i>R</i> are based on <i>F</i>, with <i>F</i> set to zero for
negative <i>F</i>^2^. The threshold expression of <i>F</i>^2^ >
\s(<i>F</i>^2^) is used only for calculating <i>R</i>-factors(gt) <i>etc</i>.
and is not relevant to the choice of reflections for refinement.
<i>R</i>-factors based on <i>F</i>^2^ are statistically about twice as large
as those based on <i>F</i>, and <i>R</i>- factors based on ALL data will be
even larger.
;
_reflns_number_total     3560
_reflns_number_gt     2257
_reflns_threshold_expression     I>2\s(I)
_refine_ls_structure_factor_coef     Fsqd
_refine_ls_matrix_type     full
_refine_ls_R_factor_all     0.0769
_refine_ls_R_factor_gt     0.0427
_refine_ls_wR_factor_gt     0.1087
_refine_ls_wR_factor_ref     0.1313
_refine_ls_goodness_of_fit_ref     1.063
_refine_ls_restrained_S_all     1.063
_refine_ls_number_reflns     3560
_refine_ls_number_parameters     164
_refine_ls_number_restraints     0
_refine_ls_hydrogen_treatment     constr
_refine_ls_weighting_scheme     calc
_refine_ls_weighting_details
         'calc w=1/[\s^2^(Fo^2^)+(0.0560P)^2^+0.3687P] where P=(Fo^2^+2Fc^2^)/3'
_atom_sites_solution_hydrogens     geom
_atom_sites_solution_primary     direct
_atom_sites_solution_secondary     difmap
_refine_ls_shift/su_max     0.000
_refine_ls_shift/su_mean     0.000
_refine_diff_density_max     0.224
_refine_diff_density_min     -0.244
_refine_ls_extinction_method     none
_refine_ls_extinction_coef     ?
loop_
    _atom_type_symbol
    _atom_type_description
    _atom_type_scat_dispersion_real
    _atom_type_scat_dispersion_imag
    _atom_type_scat_source
    'C' 'C' 0.0033 0.0016
                         'International Tables Vol C Tables 4.2.6.8 and 6.1.1.4'
    'H' 'H' 0.0000 0.0000
                         'International Tables Vol C Tables 4.2.6.8 and 6.1.1.4'
    'N' 'N' 0.0061 0.0033
                         'International Tables Vol C Tables 4.2.6.8 and 6.1.1.4'
    'O' 'O' 0.0106 0.0060
                         'International Tables Vol C Tables 4.2.6.8 and 6.1.1.4'
    'S' 'S' 0.1246 0.1234
                         'International Tables Vol C Tables 4.2.6.8 and 6.1.1.4'
_computing_data_collection
;
<i>APEX2</i> (Bruker, 2008)
;
_computing_cell_refinement
;
<i>SAINT</i> (Bruker, 2008)
;
_computing_data_reduction
;
<i>SAINT</i> (Bruker, 2008)
;
_computing_structure_solution
;
<i>SHELXS97</i> (Sheldrick, 2008)
;
_computing_structure_refinement
;
<i>SHELXL97</i> (Sheldrick, 2008)
;
_computing_molecular_graphics
;
<i>ORTEP-3 for Windows</i> (Farrugia, 2012)
;
_computing_publication_material
;
<i>SHELXL97</i> (Sheldrick, 2008) and <i>PLATON</i> (Spek, 2009)
;
loop_
    _atom_site_type_symbol
    _atom_site_label
    _atom_site_fract_x
    _atom_site_fract_y
    _atom_site_fract_z
    _atom_site_U_iso_or_equiv
    _atom_site_adp_type
    _atom_site_calc_flag
    _atom_site_refinement_flags
    _atom_site_occupancy
    _atom_site_symmetry_multiplicity
    _atom_site_disorder_assembly
    _atom_site_disorder_group
    C C1 1.1216(3) -0.01086(8) -0.30947(18) 0.0402(4) Uani d . 1 1 . .
    C C2 1.2628(3) -0.03414(11) -0.3973(2) 0.0536(5) Uani d . 1 1 . .
    H H2 1.3795 -0.0097 -0.4138 0.064 Uiso calc R 1 1 . .
    C C3 1.2268(4) -0.09395(12) -0.4591(2) 0.0615(6) Uani d . 1 1 . .
    H H3 1.3198 -0.1102 -0.5187 0.074 Uiso calc R 1 1 . .
    C C4 1.0550(4) -0.13046(11) -0.4344(2) 0.0590(6) Uani d . 1 1 . .
    H H4 1.0321 -0.1708 -0.4784 0.071 Uiso calc R 1 1 . .
    C C5 0.9167(3) -0.10774(9) -0.3453(2) 0.0485(5) Uani d . 1 1 . .
    H H5 0.8020 -0.1329 -0.3279 0.058 Uiso calc R 1 1 . .
    C C6 0.9493(3) -0.04658(8) -0.28081(17) 0.0359(4) Uani d . 1 1 . .
    C C7 0.8095(3) -0.02066(8) -0.18335(17) 0.0353(4) Uani d . 1 1 . .
    C C8 0.8552(3) 0.04523(7) -0.13502(17) 0.0336(3) Uani d . 1 1 . .
    C C9 1.0264(3) 0.07560(8) -0.1711(2) 0.0429(4) Uani d . 1 1 . .
    H H9 1.0518 0.1177 -0.1376 0.051 Uiso calc R 1 1 . .
    C C10 0.7153(3) 0.07618(8) -0.04415(18) 0.0373(4) Uani d . 1 1 . .
    H H10 0.5918 0.0552 -0.0274 0.045 Uiso calc R 1 1 . .
    C C11 0.6662(3) 0.21399(7) 0.16614(18) 0.0367(4) Uani d . 1 1 . .
    C C12 0.9249(4) 0.30201(10) 0.2112(3) 0.0619(6) Uani d . 1 1 . .
    H H12A 0.8427 0.3380 0.1689 0.093 Uiso calc R 1 1 . .
    H H12B 1.0703 0.3075 0.1976 0.093 Uiso calc R 1 1 . .
    H H12C 0.9158 0.2998 0.3136 0.093 Uiso calc R 1 1 . .
    N N1 0.7607(2) 0.13156(6) 0.01244(15) 0.0367(3) Uani d . 1 1 . .
    N N2 0.6206(2) 0.15691(6) 0.09629(16) 0.0400(3) Uani d . 1 1 . .
    H H2A 0.5048 0.1368 0.1046 0.048 Uiso calc R 1 1 . .
    N N3 0.8432(3) 0.24283(7) 0.14142(18) 0.0456(4) Uani d . 1 1 . .
    H H3A 0.9141 0.2252 0.0797 0.055 Uiso calc R 1 1 . .
    O O1 1.1633(2) 0.04988(6) -0.25169(15) 0.0482(3) Uani d . 1 1 . .
    O O2 0.6644(2) -0.05230(6) -0.14399(16) 0.0550(4) Uani d . 1 1 . .
    S S1 0.49924(9) 0.24309(2) 0.27366(6) 0.05253(18) Uani d . 1 1 . .
loop_
    _atom_site_aniso_label
    _atom_site_aniso_U_11
    _atom_site_aniso_U_22
    _atom_site_aniso_U_33
    _atom_site_aniso_U_12
    _atom_site_aniso_U_13
    _atom_site_aniso_U_23
    C1 0.0460(10) 0.0399(9) 0.0355(9) 0.0073(7) 0.0089(7) 0.0057(7)
    C2 0.0545(12) 0.0624(12) 0.0470(11) 0.0127(10) 0.0180(9) 0.0078(9)
    C3 0.0724(15) 0.0678(14) 0.0469(12) 0.0299(12) 0.0167(10) 0.0005(10)
    C4 0.0805(16) 0.0484(11) 0.0468(11) 0.0189(11) 0.0050(11) -0.0096(9)
    C5 0.0583(12) 0.0403(9) 0.0451(10) 0.0052(8) 0.0011(9) -0.0057(8)
    C6 0.0422(9) 0.0336(8) 0.0307(8) 0.0050(7) 0.0018(7) 0.0015(6)
    C7 0.0365(9) 0.0348(8) 0.0339(8) -0.0016(6) 0.0024(7) -0.0008(6)
    C8 0.0377(9) 0.0302(7) 0.0328(8) -0.0005(6) 0.0052(7) 0.0005(6)
    C9 0.0517(11) 0.0329(8) 0.0463(10) -0.0033(7) 0.0147(8) 0.0002(7)
    C10 0.0397(9) 0.0353(8) 0.0375(9) -0.0028(7) 0.0080(7) -0.0028(7)
    C11 0.0430(10) 0.0274(7) 0.0401(9) 0.0026(6) 0.0072(7) 0.0012(6)
    C12 0.0564(13) 0.0406(10) 0.0913(17) -0.0104(9) 0.0190(12) -0.0151(10)
    N1 0.0445(8) 0.0310(7) 0.0357(7) 0.0011(6) 0.0097(6) -0.0006(5)
    N2 0.0427(8) 0.0328(7) 0.0469(8) -0.0036(6) 0.0150(7) -0.0058(6)
    N3 0.0500(9) 0.0330(7) 0.0578(10) -0.0036(6) 0.0213(8) -0.0072(6)
    O1 0.0510(8) 0.0410(7) 0.0572(8) -0.0043(5) 0.0233(6) 0.0007(6)
    O2 0.0539(8) 0.0445(7) 0.0712(10) -0.0181(6) 0.0241(7) -0.0158(6)
    S1 0.0572(3) 0.0399(3) 0.0659(4) 0.0015(2) 0.0269(3) -0.0093(2)
_geom_special_details
;
All e.s.d.'s (except the e.s.d. in the dihedral angle between two l.s. planes)
are estimated using the full covariance matrix. The cell e.s.d.'s are taken
into account individually in the estimation of e.s.d.'s in distances, angles
and torsion angles; correlations between e.s.d.'s in cell parameters are only
used when they are defined by crystal symmetry. An approximate (isotropic)
treatment of cell e.s.d.'s is used for estimating e.s.d.'s involving l.s.
planes.
;
loop_
    _geom_bond_atom_site_label_1
    _geom_bond_atom_site_label_2
    _geom_bond_site_symmetry_2
    _geom_bond_distance
    _geom_bond_publ_flag
    C1 O1 . 1.374(2) ?
    C1 C6 . 1.380(2) ?
    C1 C2 . 1.384(3) ?
    C2 C3 . 1.367(3) ?
    C2 H2 . 0.9300 ?
    C3 C4 . 1.375(3) ?
    C3 H3 . 0.9300 ?
    C4 C5 . 1.375(3) ?
    C4 H4 . 0.9300 ?
    C5 C6 . 1.400(2) ?
    C5 H5 . 0.9300 ?
    C6 C7 . 1.459(2) ?
    C7 O2 . 1.230(2) ?
    C7 C8 . 1.449(2) ?
    C8 C9 . 1.342(2) ?
    C8 C10 . 1.460(2) ?
    C9 O1 . 1.338(2) ?
    C9 H9 . 0.9300 ?
    C10 N1 . 1.274(2) ?
    C10 H10 . 0.9300 ?
    C11 N3 . 1.324(2) ?
    C11 N2 . 1.356(2) ?
    C11 S1 . 1.6715(17) ?
    C12 N3 . 1.444(2) ?
    C12 H12A . 0.9600 ?
    C12 H12B . 0.9600 ?
    C12 H12C . 0.9600 ?
    N1 N2 . 1.3695(18) ?
    N2 H2A . 0.8600 ?
    N3 H3A . 0.8600 ?
loop_
    _geom_angle_atom_site_label_1
    _geom_angle_atom_site_label_2
    _geom_angle_atom_site_label_3
    _geom_angle_site_symmetry_1
    _geom_angle_site_symmetry_3
    _geom_angle
    _geom_angle_publ_flag
    O1 C1 C6 . . 121.78(15) ?
    O1 C1 C2 . . 116.17(17) ?
    C6 C1 C2 . . 122.05(17) ?
    C3 C2 C1 . . 118.5(2) ?
    C3 C2 H2 . . 120.8 ?
    C1 C2 H2 . . 120.8 ?
    C2 C3 C4 . . 121.0(2) ?
    C2 C3 H3 . . 119.5 ?
    C4 C3 H3 . . 119.5 ?
    C5 C4 C3 . . 120.5(2) ?
    C5 C4 H4 . . 119.7 ?
    C3 C4 H4 . . 119.7 ?
    C4 C5 C6 . . 119.8(2) ?
    C4 C5 H5 . . 120.1 ?
    C6 C5 H5 . . 120.1 ?
    C1 C6 C5 . . 118.20(16) ?
    C1 C6 C7 . . 119.82(15) ?
    C5 C6 C7 . . 121.97(16) ?
    O2 C7 C8 . . 122.21(15) ?
    O2 C7 C6 . . 122.79(15) ?
    C8 C7 C6 . . 115.00(14) ?
    C9 C8 C7 . . 119.72(15) ?
    C9 C8 C10 . . 121.73(15) ?
    C7 C8 C10 . . 118.52(14) ?
    O1 C9 C8 . . 124.97(16) ?
    O1 C9 H9 . . 117.5 ?
    C8 C9 H9 . . 117.5 ?
    N1 C10 C8 . . 120.64(15) ?
    N1 C10 H10 . . 119.7 ?
    C8 C10 H10 . . 119.7 ?
    N3 C11 N2 . . 115.89(15) ?
    N3 C11 S1 . . 124.97(13) ?
    N2 C11 S1 . . 119.14(13) ?
    N3 C12 H12A . . 109.5 ?
    N3 C12 H12B . . 109.5 ?
    H12A C12 H12B . . 109.5 ?
    N3 C12 H12C . . 109.5 ?
    H12A C12 H12C . . 109.5 ?
    H12B C12 H12C . . 109.5 ?
    C10 N1 N2 . . 116.71(14) ?
    C11 N2 N1 . . 119.45(14) ?
    C11 N2 H2A . . 120.3 ?
    N1 N2 H2A . . 120.3 ?
    C11 N3 C12 . . 124.28(16) ?
    C11 N3 H3A . . 117.9 ?
    C12 N3 H3A . . 117.9 ?
    C9 O1 C1 . . 118.35(14) ?
loop_
    _geom_torsion_atom_site_label_1
    _geom_torsion_atom_site_label_2
    _geom_torsion_atom_site_label_3
    _geom_torsion_atom_site_label_4
    _geom_torsion_site_symmetry_1
    _geom_torsion_site_symmetry_2
    _geom_torsion_site_symmetry_3
    _geom_torsion_site_symmetry_4
    _geom_torsion
    _geom_torsion_publ_flag
    O1 C1 C2 C3 . . . . -179.09(17) ?
    C6 C1 C2 C3 . . . . 1.2(3) ?
    C1 C2 C3 C4 . . . . -0.3(3) ?
    C2 C3 C4 C5 . . . . -0.8(3) ?
    C3 C4 C5 C6 . . . . 0.9(3) ?
    O1 C1 C6 C5 . . . . 179.29(15) ?
    C2 C1 C6 C5 . . . . -1.0(3) ?
    O1 C1 C6 C7 . . . . -1.8(2) ?
    C2 C1 C6 C7 . . . . 177.85(16) ?
    C4 C5 C6 C1 . . . . -0.1(3) ?
    C4 C5 C6 C7 . . . . -178.91(17) ?
    C1 C6 C7 O2 . . . . -173.71(17) ?
    C5 C6 C7 O2 . . . . 5.1(3) ?
    C1 C6 C7 C8 . . . . 5.8(2) ?
    C5 C6 C7 C8 . . . . -175.36(16) ?
    O2 C7 C8 C9 . . . . 174.28(17) ?
    C6 C7 C8 C9 . . . . -5.2(2) ?
    O2 C7 C8 C10 . . . . -4.0(2) ?
    C6 C7 C8 C10 . . . . 176.46(14) ?
    C7 C8 C9 O1 . . . . 0.6(3) ?
    C10 C8 C9 O1 . . . . 178.80(16) ?
    C9 C8 C10 N1 . . . . -5.1(3) ?
    C7 C8 C10 N1 . . . . 173.16(15) ?
    C8 C10 N1 N2 . . . . -179.90(14) ?
    N3 C11 N2 N1 . . . . 3.0(2) ?
    S1 C11 N2 N1 . . . . -177.53(12) ?
    C10 N1 N2 C11 . . . . 176.29(15) ?
    N2 C11 N3 C12 . . . . -176.58(18) ?
    S1 C11 N3 C12 . . . . 4.0(3) ?
    C8 C9 O1 C1 . . . . 3.8(3) ?
    C6 C1 O1 C9 . . . . -3.1(2) ?
    C2 C1 O1 C9 . . . . 177.22(16) ?
loop_
    _geom_hbond_atom_site_label_D
    _geom_hbond_atom_site_label_H
    _geom_hbond_atom_site_label_A
    _geom_hbond_site_symmetry_A
    _geom_hbond_distance_DH
    _geom_hbond_distance_HA
    _geom_hbond_distance_DA
    _geom_hbond_angle_DHA
    N2 H2A O2 3_655.01 0.86 2.11 2.897(2) 152
    C10 H10 O2 3_655.01 0.93 2.44 3.219(2) 141
