# Supplementary material for: Crystal structure of (2E)-N-methyl-2-[(4-oxo-4H-chromen-3-yl)methyl­idene]hydrazine­carbo­thio­amide
Source: Acta Crystallogr Sect E Struct Rep Online. 2014 Oct 8;70(Pt 11):o1151. doi: 10.1107/S1600536814021667 (PMC4257262; doi:10.1107/S1600536814021667)
Supplement: Supplementary file 2 [file e-70-o1151-Isup2.hkl]

#
# h,k,l, Fc-squared, Fo-squared, sigma(Fo-squared) and status flag
#
data_I
_shelx_title ' aspjh2 in P 21/n'
_shelx_refln_list_code          4
_shelx_F_calc_maximum      150.65
_exptl_crystal_F_000       544.00
_reflns_d_resolution_high  0.7076
 
loop_
 _symmetry_equiv_pos_as_xyz
 'x, y, z'
 '-x+1/2, y+1/2, -z+1/2'
 '-x, -y, -z'
 'x-1/2, -y-1/2, z-1/2'
 
_cell_length_a     6.3702
_cell_length_b    20.6468
_cell_length_c     9.2717
_cell_angle_alpha  90.000
_cell_angle_beta   98.365
_cell_angle_gamma  90.000
 
_shelx_F_squared_multiplier     1.000
 
loop_
 _refln_index_h
 _refln_index_k
 _refln_index_l
 _refln_F_squared_calc
 _refln_F_squared_meas
 _refln_F_squared_sigma
 _refln_observed_status
   2   0   0       39.22       45.95      1.09 o
   4   0   0       39.08       29.03      1.64 o
   6   0   0      226.05      242.12      8.39 o
   8   0   0       13.64        6.68      8.76 o
   1   1   0     5055.03     5108.56     36.10 o
   2   1   0        0.27        0.09      0.40 o
   3   1   0        0.34       -0.36      0.36 o
   4   1   0        2.33        0.67      0.52 o
   5   1   0        0.17       -0.55      0.73 o
   6   1   0        1.07        0.19      1.49 o
   7   1   0        0.97        2.54      1.76 o
   8   1   0        0.02       -1.90      4.18 o
   0   2   0     2065.67      949.70     99.54 o
   1   2   0     2725.84     2706.90     17.55 o
   2   2   0     5641.73     5699.95     48.71 o
   3   2   0      983.03     1054.49      8.81 o
   4   2   0      295.51      293.19      3.20 o
   5   2   0       14.93       15.92      1.24 o
   6   2   0       60.38       53.64      5.85 o
   7   2   0       67.85       71.62      6.94 o
   8   2   0       15.39       15.69      6.91 o
   1   3   0     3435.90     3426.72     21.23 o
   2   3   0     1060.42     1019.33      7.89 o
   3   3   0      443.00      497.14      4.63 o
   4   3   0      125.47      139.72      2.00 o
   5   3   0       15.71       12.22      1.83 o
   6   3   0       58.55       63.32      3.32 o
   7   3   0       31.79       31.52      2.68 o
   8   3   0        0.74       -1.76      2.58 o
   0   4   0     4159.46     4353.75     33.39 o
   1   4   0      540.40      558.73      3.83 o
   2   4   0      500.66      515.91      4.21 o
   3   4   0      625.50      708.96      6.77 o
   4   4   0        1.32        3.89      0.56 o
   5   4   0      147.69      146.61      6.04 o
   6   4   0      549.17      592.27     17.42 o
   7   4   0       95.59      100.21     10.31 o
   8   4   0        1.93        2.43      2.55 o
   1   5   0     2765.85     2817.40     18.04 o
   2   5   0      207.03      226.03      2.37 o
   3   5   0      347.90      370.52      3.76 o
   4   5   0       28.32       36.10      1.54 o
   5   5   0        1.91        1.39      1.23 o
   6   5   0      344.38      339.01     19.92 o
   7   5   0        1.04        3.49      2.69 o
   8   5   0        4.58        2.14      2.77 o
   0   6   0     5885.50     5947.29     52.11 o
   1   6   0      952.66      990.31      8.08 o
   2   6   0      523.26      489.33      4.65 o
   3   6   0       19.03       21.49      0.97 o
   4   6   0      895.59      926.47      9.46 o
   5   6   0       60.74       56.66      2.58 o
   6   6   0      202.00      204.39      9.02 o
   7   6   0       28.81       28.36      4.31 o
   8   6   0        0.88       -2.04      2.60 o
   1   7   0      324.90      350.03      3.50 o
   2   7   0       91.24       74.27      1.48 o
   3   7   0       68.39       78.00      1.60 o
   4   7   0      124.34      128.23      2.85 o
   5   7   0      108.32       99.28      4.04 o
   6   7   0       54.22       44.44      4.57 o
   7   7   0       15.68       17.23      3.80 o
   8   7   0        0.20        3.00      3.86 o
   0   8   0      470.91      417.56      5.53 o
   1   8   0      310.65      316.03      3.24 o
   2   8   0      570.92      529.34      5.52 o
   3   8   0      443.02      464.28      5.09 o
   4   8   0      368.21      353.10      4.58 o
   5   8   0       67.34       67.94      2.70 o
   6   8   0       10.79       11.57      2.16 o
   7   8   0       84.90       71.30      5.98 o
   8   8   0       27.38       35.26      5.76 o
   1   9   0        7.05       10.45      0.62 o
   2   9   0      112.89      124.82      2.16 o
   3   9   0      481.17      503.00      5.53 o
   4   9   0        6.54        4.86      1.18 o
   5   9   0      100.32       97.10      3.18 o
   6   9   0        4.00        2.25      1.82 o
   7   9   0       26.36       20.34      7.95 o
   8   9   0        5.94        2.53      4.61 o
   0  10   0     5611.42     5654.68     62.58 o
   1  10   0      262.66      271.92      3.18 o
   2  10   0      121.70       96.43      1.97 o
   3  10   0        9.79       10.75      0.92 o
   4  10   0       49.07       52.27      2.77 o
   5  10   0        0.17        0.75      1.35 o
   6  10   0      256.85      266.05      8.44 o
   7  10   0        0.23       -2.91      2.91 o
   8  10   0       21.71       27.88      6.22 o
   1  11   0        1.18       -0.07      0.52 o
   2  11   0        2.64        1.17      0.65 o
   3  11   0      119.70      122.89      2.45 o
   4  11   0      228.35      229.94      4.35 o
   5  11   0       28.03       23.90      2.27 o
   6  11   0        3.82        3.71      1.79 o
   7  11   0       16.23       16.08      4.28 o
   0  12   0       79.81      118.78      3.45 o
   1  12   0       72.20       83.05      1.76 o
   2  12   0      622.66      583.08      6.82 o
   3  12   0       22.89       18.64      1.28 o
   4  12   0      218.41      214.41      4.36 o
   5  12   0        0.26       -1.20      1.52 o
   6  12   0       36.78       39.52      4.75 o
   7  12   0        2.30        0.46      3.17 o
   1  13   0      397.96      417.15      4.64 o
   2  13   0        3.36        5.43      0.97 o
   3  13   0        2.28        3.41      1.08 o
   4  13   0        7.09        6.82      1.44 o
   5  13   0       36.59       34.81      2.84 o
   6  13   0       13.89       13.63      2.49 o
   7  13   0        0.04       -3.32      3.32 o
   0  14   0      391.82      373.18      6.65 o
   1  14   0      460.48      488.17      5.61 o
   2  14   0      240.06      226.04      3.94 o
   3  14   0      161.00      150.24      3.95 o
   4  14   0       11.82        9.49      1.60 o
   5  14   0       40.74       38.46      3.05 o
   6  14   0       24.64       28.55      5.75 o
   7  14   0        0.46        1.48      3.75 o
   1  15   0       64.98       81.28      2.31 o
   2  15   0      277.50      257.99      4.40 o
   3  15   0      308.16      314.19      5.74 o
   4  15   0      246.74      262.20      5.23 o
   5  15   0        7.80        6.59      2.08 o
   6  15   0        0.07       -1.33      2.11 o
   7  15   0       19.56       14.29      5.53 o
   0  16   0      424.42      401.11      7.18 o
   1  16   0      177.73      188.07      3.56 o
   2  16   0      269.85      279.08      4.80 o
   3  16   0        0.12       -0.42      1.58 o
   4  16   0       87.24       86.87      3.49 o
   5  16   0        5.34        5.08      1.97 o
   6  16   0       12.98       16.93      4.47 o
   7  16   0        0.80       -3.00      7.14 o
   1  17   0        0.30        1.98      1.03 o
   2  17   0      192.57      173.52      3.89 o
   3  17   0      245.80      266.38      5.50 o
   4  17   0       76.58       82.44      5.73 o
   5  17   0       98.59      112.84      5.54 o
   6  17   0        8.61        9.02      3.76 o
   7  17   0        1.83        4.15      8.06 o
   0  18   0      142.92      136.71      4.95 o
   1  18   0        7.49        6.32      1.36 o
   2  18   0       50.43       50.66      2.46 o
   3  18   0       15.14       14.75      2.11 o
   4  18   0      412.39      455.72      7.61 o
   5  18   0       19.18       15.93      2.59 o
   6  18   0        0.15       -1.08      3.24 o
   1  19   0       20.36       20.00      1.86 o
   2  19   0       45.85       37.35      2.73 o
   3  19   0      116.20      122.30      6.37 o
   4  19   0       15.01       22.87      2.22 o
   5  19   0        7.32        7.24      2.40 o
   6  19   0        0.63       -4.84      6.68 o
   0  20   0      378.46      362.93      8.55 o
   1  20   0       47.65       48.18      2.59 o
   2  20   0      115.95      121.26      4.34 o
   3  20   0       70.20       73.40      4.55 o
   4  20   0       68.72       65.57      3.97 o
   5  20   0       16.58       19.52      3.66 o
   1  21   0       19.18       21.42      2.14 o
   2  21   0        1.45        2.36      1.98 o
   3  21   0      265.94      273.99      6.44 o
   4  21   0        8.80        7.80      2.30 o
   5  21   0        3.44        0.26      2.59 o
   0  22   0       23.59       29.97      3.44 o
   1  22   0      117.70      116.60      4.48 o
   2  22   0       58.05       54.83      3.56 o
   3  22   0       12.63       14.65      4.17 o
   4  22   0        2.41       -0.51      2.55 o
   5  22   0        9.22        2.18      3.89 o
   1  23   0      144.29      160.52      5.04 o
   2  23   0       30.53       28.61      2.90 o
   3  23   0       91.83      103.81      4.79 o
   4  23   0        9.80        6.57      3.10 o
   5  23   0        2.89       -3.24      3.24 o
   0  24   0      203.77      192.99      6.93 o
   1  24   0        2.48        2.38      2.25 o
   2  24   0        9.14       10.94      2.55 o
   3  24   0        3.49        3.03      2.42 o
   4  24   0        7.69        6.54      6.35 o
   1  25   0       40.97       44.76      3.63 o
   2  25   0       29.18       26.63      4.37 o
   3  25   0       23.04       17.52      3.18 o
   4  25   0        0.49        4.84      6.91 o
   0  26   0       19.67       20.53      5.92 o
   1  26   0        7.31        5.28      2.51 o
   2  26   0        8.80        7.63      2.55 o
   3  26   0        1.71       -3.18      3.38 o
   1  27   0       31.00       35.61      5.92 o
   2  27   0        8.15        2.95      7.37 o
   3  27   0       90.28       82.72     10.60 o
   2  28   0        5.74        8.30      6.45 o
  -7   0   1       39.75       50.67      9.91 o
  -5   0   1      149.94      144.49      5.29 o
  -3   0   1        0.07       -0.67      0.67 o
  -1   0   1     5381.18     5366.97     62.45 o
   1   0   1      249.80      239.85      2.76 o
   3   0   1      477.69      448.22      6.17 o
   5   0   1        0.01       -1.59      1.83 o
   7   0   1        0.01        2.23      2.89 o
  -8   1   1        2.74       -0.03      4.48 o
  -7   1   1      236.34      244.35     12.30 o
  -6   1   1      114.65      114.58      6.65 o
  -5   1   1      774.11      771.95     10.67 o
  -4   1   1       38.73       34.24      1.15 o
  -3   1   1      451.08      401.49      4.45 o
  -2   1   1      628.64      688.87      7.36 o
  -1   1   1       54.91       37.17      0.75 o
   0   1   1      703.19      657.04     16.75 o
   1   1   1     5698.56     5855.10     38.26 o
   2   1   1      188.68      219.62      2.59 o
   3   1   1      461.21      431.11      4.03 o
   4   1   1      187.55      194.22      2.17 o
   5   1   1      179.67      192.28      5.10 o
   6   1   1        9.49        5.30      1.93 o
   7   1   1       70.30       76.45      4.12 o
   8   1   1        3.23       -1.72      2.88 o
  -8   2   1        0.99        2.41      4.52 o
  -7   2   1       45.66       34.01      3.37 o
  -6   2   1       23.24       21.03      2.29 o
  -5   2   1       63.51       69.45      4.41 o
  -4   2   1       40.13       37.19      0.95 o
  -3   2   1      249.96      276.14      2.75 o
  -2   2   1      380.94      353.67      6.95 o
  -1   2   1      988.68     1018.35      7.17 o
   0   2   1     1415.82     1518.81      9.06 o
   1   2   1     2974.21     3047.30     18.77 o
   2   2   1       98.34      106.33      1.51 o
   3   2   1      124.60      136.33      2.08 o
   4   2   1        5.02        6.53      0.77 o
   5   2   1       14.47       20.17      2.21 o
   6   2   1        0.03       -1.58      1.58 o
   7   2   1       25.42       26.56      2.99 o
   8   2   1        1.85       -1.50      2.53 o
  -8   3   1       18.70       11.75      6.30 o
  -7   3   1       21.51       16.78      3.87 o
  -6   3   1      210.36      221.35     13.16 o
  -5   3   1      289.21      291.03      4.60 o
  -4   3   1        0.30       -0.32      0.32 o
  -3   3   1     2399.89     2493.74     19.24 o
  -2   3   1      286.25      233.14      2.57 o
  -1   3   1       19.96       22.93      0.59 o
   0   3   1       99.84       92.61      0.83 o
   1   3   1     1894.60     1947.10     11.83 o
   2   3   1     2873.49     2988.48     21.05 o
   3   3   1     2306.26     2382.20     20.14 o
   4   3   1        7.88        7.95      0.83 o
   5   3   1       41.51       40.09      2.00 o
   6   3   1       11.92       10.07      2.57 o
   7   3   1        8.06       12.50      2.44 o
   8   3   1       13.56        9.31      3.33 o
  -8   4   1        0.65       -2.24      3.50 o
  -7   4   1        4.95        5.27      4.35 o
  -6   4   1      394.40      384.30     12.18 o
  -5   4   1       66.54       73.40      2.66 o
  -4   4   1       10.16       10.91      0.58 o
  -3   4   1      120.24      113.66      1.39 o
  -2   4   1      741.64      852.45      6.78 o
  -1   4   1      546.97      522.46      3.77 o
   0   4   1       19.46       16.76      0.58 o
   1   4   1     3917.85     3844.52     22.92 o
   2   4   1      487.33      522.38      4.33 o
   3   4   1        1.65        3.68      0.57 o
   4   4   1        7.25        7.38      0.61 o
   5   4   1       14.11       14.33      1.44 o
   6   4   1       18.63       20.69      2.55 o
   7   4   1        9.52       11.85      2.90 o
   8   4   1       39.49       34.46      4.72 o
  -8   5   1        1.14        0.27      2.58 o
  -7   5   1       36.32       42.32      4.23 o
  -6   5   1      112.86      107.47      3.36 o
  -5   5   1      660.03      669.71     10.15 o
  -4   5   1      309.80      345.81      4.81 o
  -3   5   1       10.92       17.00      0.92 o
  -2   5   1      286.22      304.52      3.07 o
  -1   5   1     6481.83     6695.58     43.74 o
   0   5   1       17.65       21.56      0.62 o
   1   5   1      977.99      961.01      6.80 o
   2   5   1      139.85      121.26      1.70 o
   3   5   1      502.61      483.60      5.07 o
   4   5   1       14.53       12.18      0.81 o
   5   5   1      191.50      207.07      4.30 o
   6   5   1       32.76       33.69      3.10 o
   7   5   1      187.15      208.91      6.49 o
   8   5   1        7.54        5.19      3.61 o
  -8   6   1        3.52        3.29      2.90 o
  -7   6   1        4.52        3.87      2.47 o
  -6   6   1        9.79       11.95      1.48 o
  -5   6   1       25.47       22.19      1.70 o
  -4   6   1      132.01      128.52      2.67 o
  -3   6   1      592.53      613.68      6.55 o
  -2   6   1       65.44       71.27      1.30 o
  -1   6   1      673.81      676.73      5.68 o
   0   6   1       32.45       38.45      0.77 o
   1   6   1      286.35      251.02      2.62 o
   2   6   1      442.18      465.24      4.55 o
   3   6   1       11.55       21.02      1.00 o
   4   6   1       94.72       91.86      2.01 o
   5   6   1       66.77       73.06      2.72 o
   6   6   1       58.31       65.65      4.61 o
   7   6   1      169.36      176.52     11.19 o
   8   6   1       10.16        5.76      4.38 o
  -8   7   1        9.58        8.09      3.19 o
  -7   7   1        0.20       -2.68      3.23 o
  -6   7   1       12.92       11.40      3.45 o
  -5   7   1      167.39      151.31      5.19 o
  -4   7   1       45.56       49.98      1.26 o
  -3   7   1     5075.04     5369.58     47.55 o
  -2   7   1        0.47        0.02      0.70 o
  -1   7   1       53.15       49.97      1.06 o
   0   7   1      417.67      444.95      3.98 o
   1   7   1     1759.19     1774.50     14.23 o
   2   7   1      147.56      164.37      2.26 o
   3   7   1     1669.87     1598.88     13.44 o
   4   7   1      331.77      314.51      4.38 o
   5   7   1      154.14      158.15      3.98 o
   6   7   1       77.23       84.92      8.23 o
   7   7   1        0.03        6.82      2.31 o
   8   7   1        4.70        3.92      4.38 o
  -8   8   1        0.65       -1.62      2.94 o
  -7   8   1        0.05       -1.89      5.07 o
  -6   8   1        4.42        4.59      2.17 o
  -5   8   1      250.24      227.65      6.18 o
  -4   8   1       82.49       85.97      2.51 o
  -3   8   1      289.22      344.07      6.16 o
  -2   8   1        0.05       -0.41      0.41 o
  -1   8   1       77.30      101.44      1.60 o
   0   8   1       85.70       85.54      1.66 o
   1   8   1       53.02       56.53      1.38 o
   2   8   1        5.79        6.92      0.69 o
   3   8   1      149.79      149.04      2.49 o
   4   8   1      142.42      150.98      3.23 o
   5   8   1       19.73       18.23      1.79 o
   6   8   1      139.58      139.72      5.38 o
   7   8   1        2.35        0.97      2.35 o
   8   8   1        1.83        0.69      4.38 o
  -8   9   1        0.01       -3.23      3.69 o
  -7   9   1       36.32       38.61      4.83 o
  -6   9   1        9.34        6.61      2.31 o
  -5   9   1       58.04       62.42      6.05 o
  -4   9   1       13.52       10.48      1.26 o
  -3   9   1      612.16      591.30      6.19 o
  -2   9   1       28.98       14.75      0.80 o
  -1   9   1      304.53      275.97      3.05 o
   0   9   1     1171.88     1255.90     10.44 o
   1   9   1      914.74      885.15      8.12 o
   2   9   1      174.59      152.44      2.51 o
   3   9   1      239.75      244.41      3.44 o
   4   9   1      468.71      468.98      6.56 o
   5   9   1        6.29        5.60      1.84 o
   6   9   1       20.80       20.08      2.83 o
   7   9   1        2.54        3.86      3.35 o
   8   9   1        2.49       -0.92      4.61 o
  -8  10   1        3.13        3.23      4.38 o
  -7  10   1        3.43        7.68      3.67 o
  -6  10   1       54.05       51.80      4.22 o
  -5  10   1       49.10       39.58      2.56 o
  -4  10   1       28.44       31.15      1.71 o
  -3  10   1       25.82       26.20      1.19 o
  -2  10   1      305.45      285.20      3.44 o
  -1  10   1        0.05        0.86      0.47 o
   0  10   1     3882.99     4235.93     32.38 o
   1  10   1        0.72        2.65      0.67 o
   2  10   1        8.58        9.73      0.97 o
   3  10   1      160.79      169.67      2.87 o
   4  10   1       94.09      108.15      2.99 o
   5  10   1        2.43        0.49      1.53 o
   6  10   1       11.85       12.74      2.51 o
   7  10   1        0.89       -1.99      2.93 o
  -8  11   1        4.38        4.84      4.84 o
  -7  11   1       24.01       27.28      7.60 o
  -6  11   1        2.05        2.89      2.32 o
  -5  11   1      114.16      119.90      4.23 o
  -4  11   1        5.46        3.33      1.05 o
  -3  11   1      366.89      385.49      4.63 o
  -2  11   1      656.76      636.00      6.28 o
  -1  11   1     1160.04     1141.78     10.80 o
   0  11   1      680.21      827.41      7.83 o
   1  11   1     4511.98     4721.05     39.05 o
   2  11   1      155.63      151.54      2.97 o
   3  11   1      257.90      271.36      4.28 o
   4  11   1      167.47      177.94      3.91 o
   5  11   1       10.04        9.36      1.75 o
   6  11   1        0.02       -0.98      2.02 o
   7  11   1        0.46       -3.44      6.68 o
  -7  12   1        9.58       12.75      4.08 o
  -6  12   1       17.12       11.42      3.00 o
  -5  12   1       25.31       26.42      2.46 o
  -4  12   1        2.90        1.12      0.99 o
  -3  12   1       22.79       22.10      1.23 o
  -2  12   1      337.80      337.23      4.04 o
  -1  12   1       19.03       14.98      3.00 o
   0  12   1       57.29       59.88      1.54 o
   1  12   1      191.46      229.53      7.11 o
   2  12   1      192.13      167.41      3.27 o
   3  12   1      364.50      352.65      5.20 o
   4  12   1      138.84      145.94      3.74 o
   5  12   1        3.74        0.44      1.48 o
   6  12   1        7.65        5.57      2.39 o
   7  12   1        4.91        0.96      3.82 o
  -7  13   1        7.85        4.20      3.75 o
  -6  13   1       53.08       50.99      4.54 o
  -5  13   1       57.70       59.50      3.15 o
  -4  13   1       89.46       76.57      2.67 o
  -3  13   1      973.46      970.32     10.41 o
  -2  13   1      131.44      123.68      2.51 o
  -1  13   1      353.72      337.58      4.57 o
   0  13   1      366.05      379.09      4.51 o
   1  13   1       56.10       75.52      1.94 o
   2  13   1       61.66       59.30      2.13 o
   3  13   1     2896.68     2850.49     27.18 o
   4  13   1       83.85       88.48      3.12 o
   5  13   1        0.53       -1.58      1.58 o
   6  13   1        0.10       -2.82      2.87 o
   7  13   1        1.46       -3.31      3.31 o
  -7  14   1       15.09       12.42      4.02 o
  -6  14   1       39.64       36.17      3.82 o
  -5  14   1       15.22       16.52      2.20 o
  -4  14   1       22.10       22.17      1.75 o
  -3  14   1       34.67       32.29      2.08 o
  -2  14   1       73.45       70.22      2.31 o
  -1  14   1      165.28      158.68      3.04 o
   0  14   1     1196.05     1257.91     18.93 o
   1  14   1        0.01       -0.47      0.71 o
   2  14   1      199.47      203.70      3.95 o
   3  14   1      544.32      542.20      7.31 o
   4  14   1      131.02      119.60      3.67 o
   5  14   1       13.98       12.95      2.16 o
   6  14   1       19.13       14.19      2.87 o
   7  14   1        0.02       -1.22      4.28 o
  -7  15   1       28.79       29.65      5.96 o
  -6  15   1       17.79       16.49      3.30 o
  -5  15   1       77.58       73.35      3.61 o
  -4  15   1      214.47      203.93      4.50 o
  -3  15   1        4.85        1.83      1.33 o
  -2  15   1      319.45      316.10      4.98 o
  -1  15   1      177.34      189.87      3.48 o
   0  15   1      139.32      183.77      3.43 o
   1  15   1      115.75      120.49      2.59 o
   2  15   1       46.05       40.60      1.98 o
   3  15   1        0.34       -0.15      1.46 o
   4  15   1      196.65      190.00      4.63 o
   5  15   1      118.37      123.54      5.04 o
   6  15   1        3.17        3.30      2.45 o
  -7  16   1        0.65       -3.46      6.68 o
  -6  16   1        0.14       -0.93      2.34 o
  -5  16   1        0.17       -0.24      1.70 o
  -4  16   1      119.51      127.89      3.81 o
  -3  16   1       74.29       77.82      5.68 o
  -2  16   1     1665.98     1641.23     18.95 o
  -1  16   1       32.67       31.89      1.74 o
   0  16   1      294.68      307.07      4.66 o
   1  16   1       17.06       15.79      1.18 o
   2  16   1       71.55       74.65      2.51 o
   3  16   1        6.28        3.86      1.64 o
   4  16   1      192.78      185.46      4.75 o
   5  16   1        0.01        2.31      2.06 o
   6  16   1        3.86        2.62      3.35 o
  -7  17   1        0.56        1.84      7.37 o
  -6  17   1        0.76       -2.50      2.50 o
  -5  17   1        5.21        3.71      2.07 o
  -4  17   1      105.51      107.90      3.69 o
  -3  17   1     2574.38     2537.83     26.37 o
  -2  17   1      508.69      532.37      8.76 o
  -1  17   1        1.17       -0.87      0.87 o
   0  17   1        0.07        3.16      1.10 o
   1  17   1       70.26       72.70      2.37 o
   2  17   1       57.03       55.23      2.44 o
   3  17   1      258.04      246.12      5.26 o
   4  17   1       23.60       24.09      2.35 o
   5  17   1       71.19       76.73      5.42 o
   6  17   1        1.64        0.95      2.81 o
  -6  18   1       15.75       11.84      3.35 o
  -5  18   1       22.34       20.73      2.71 o
  -4  18   1        2.05        1.73      1.56 o
  -3  18   1      140.97      206.49     12.39 o
  -2  18   1        9.91       18.52      1.99 o
  -1  18   1       47.42       43.92      2.13 o
   0  18   1      157.91      163.05      3.59 o
   1  18   1       99.32       87.02      2.90 o
   2  18   1       29.51       28.51      2.16 o
   3  18   1        1.14        0.41      1.48 o
   4  18   1       17.42       21.92      2.57 o
   5  18   1       34.64       32.78      3.20 o
   6  18   1       33.69       31.28      4.39 o
  -6  19   1       12.20        9.94      3.44 o
  -5  19   1       46.71       50.80      3.67 o
  -4  19   1        4.29        5.42      2.40 o
  -3  19   1       23.73       28.29      2.45 o
  -2  19   1      148.12      150.16      4.59 o
  -1  19   1       49.34       45.90      2.50 o
   0  19   1        0.06        1.14      1.17 o
   1  19   1       74.08       64.65      3.06 o
   2  19   1        0.64       -1.54      1.54 o
   3  19   1       37.22       34.01      2.78 o
   4  19   1      211.50      226.53      6.54 o
   5  19   1        0.60        2.17      2.49 o
   6  19   1        4.31        1.15      3.92 o
  -6  20   1        0.22       -5.07      5.07 o
  -5  20   1       11.48        9.50      2.99 o
  -4  20   1       83.46       80.69      4.85 o
  -3  20   1       17.57       14.46      2.38 o
  -2  20   1      320.41      328.39      6.88 o
  -1  20   1       24.84       22.71      1.98 o
   0  20   1        2.03        4.37      1.59 o
   1  20   1        5.79        4.02      1.52 o
   2  20   1       19.34       17.91      2.41 o
   3  20   1        8.06        8.08      2.12 o
   4  20   1      224.91      254.03      7.11 o
   5  20   1       13.63       10.81      3.04 o
   6  20   1       13.43       12.90      5.07 o
  -6  21   1        4.08       -6.45      6.45 o
  -5  21   1       22.51       21.12      3.39 o
  -4  21   1       23.69       23.19      3.19 o
  -3  21   1        2.97        2.94      2.08 o
  -2  21   1       51.15       54.11      3.28 o
  -1  21   1       18.10       22.19      2.52 o
   0  21   1       32.31       28.98      2.30 o
   1  21   1        0.02       -1.51      1.51 o
   2  21   1       31.85       27.83      2.91 o
   3  21   1      150.57      156.11      7.40 o
   4  21   1      246.15      279.83      8.24 o
   5  21   1       19.23       21.82      3.63 o
  -5  22   1        7.56        3.41      3.45 o
  -4  22   1       15.71       11.59      2.74 o
  -3  22   1       11.50        6.14      2.15 o
  -2  22   1      193.92      214.82      5.97 o
  -1  22   1        0.63       -1.20      1.85 o
   0  22   1      187.98      190.44      4.66 o
   1  22   1        3.61        1.59      1.64 o
   2  22   1       27.93       29.62      2.92 o
   3  22   1       97.68      100.67      8.24 o
   4  22   1       24.95       36.49      5.27 o
   5  22   1        6.50        3.45      3.57 o
  -5  23   1       13.60       16.13      5.07 o
  -4  23   1        0.17       -2.29      2.29 o
  -3  23   1       80.88       86.42      4.47 o
  -2  23   1        5.77        0.94      2.23 o
  -1  23   1        7.68        5.97      2.04 o
   0  23   1        5.89        8.92      1.90 o
   1  23   1      184.89      179.76      5.61 o
   2  23   1        0.11       -1.19      1.91 o
   3  23   1       40.81       51.71      4.24 o
   4  23   1        1.61       -2.30      2.43 o
   5  23   1        2.74       -4.05     10.71 o
  -5  24   1        0.28        1.61      4.15 o
  -4  24   1        5.76       -0.32      4.11 o
  -3  24   1        2.51        1.24      2.33 o
  -2  24   1        0.79        0.91      2.12 o
  -1  24   1       13.80        7.99      2.48 o
   0  24   1        7.94       12.02      2.11 o
   1  24   1       22.95       27.92      3.54 o
   2  24   1       20.18       24.24      2.97 o
   3  24   1        2.28        1.65      2.78 o
   4  24   1        1.56        0.62      5.68 o
  -4  25   1        0.87        1.34      3.70 o
  -3  25   1        0.00       -2.54      2.54 o
  -2  25   1        0.18       -0.41      2.26 o
  -1  25   1        5.65        3.22      2.96 o
   0  25   1        8.01        6.52      2.29 o
   1  25   1       19.14       20.10      2.96 o
   2  25   1        0.26       -2.19      2.19 o
   3  25   1       36.20       28.84      3.37 o
   4  25   1       33.94       53.46     11.29 o
  -3  26   1        5.37        3.78      3.02 o
  -2  26   1       71.51       73.11      4.43 o
  -1  26   1        2.30       -1.86      2.32 o
   0  26   1       39.23       39.77      4.50 o
   1  26   1        0.57       -1.47      2.33 o
   2  26   1       32.63       34.37      5.99 o
   3  26   1        2.36       -3.24      3.24 o
  -3  27   1       25.23       16.36      7.14 o
  -2  27   1       45.01       43.03      5.34 o
  -1  27   1        9.11        7.87      3.52 o
   0  27   1        0.04       -2.48      2.48 o
   1  27   1        3.36       -2.39      4.76 o
   2  27   1        0.89       -3.59      3.59 o
  -1  28   1        0.41        5.30      5.99 o
   0  28   1       53.44       71.66     11.98 o
   2  28   1        0.53       -0.92      5.99 o
  -8   0   2        0.73       -4.61      5.99 o
  -6   0   2     1218.78     1192.90     72.24 o
  -4   0   2        5.74        6.39      0.63 o
  -2   0   2     6377.64     6749.52     73.20 o
   0   0   2     8415.96     8473.27     78.52 o
   2   0   2     4182.67     4250.95     48.05 o
   4   0   2      128.60      153.10      5.13 o
   6   0   2       83.27       93.29     11.06 o
   8   0   2        0.17       -0.63      3.21 o
  -8   1   2        0.01       -0.14      3.96 o
  -7   1   2        0.01       -2.90      3.07 o
  -6   1   2       56.98       56.95      2.66 o
  -5   1   2      154.58      151.82      6.23 o
  -4   1   2      948.16      949.76     11.48 o
  -3   1   2        0.31       -0.01      0.17 o
  -2   1   2      781.71      820.48      6.45 o
  -1   1   2      510.09      554.38      3.92 o
   0   1   2      185.40      164.81      1.50 o
   1   1   2    10052.90    10290.81     74.25 o
   2   1   2      890.91      903.27      8.54 o
   3   1   2     1153.78     1177.13     13.05 o
   4   1   2      314.18      340.02      5.64 o
   5   1   2       28.28       27.35      2.59 o
   6   1   2        0.45       -1.41      1.78 o
   7   1   2        0.01       -0.45      2.12 o
   8   1   2        3.20       -0.60      2.25 o
  -8   2   2       32.27       32.45      7.73 o
  -7   2   2       10.91       11.78      2.28 o
  -6   2   2        0.29        1.01      0.93 o
  -5   2   2      357.94      342.85      9.68 o
  -4   2   2      809.78      765.28     11.83 o
  -3   2   2       61.95       65.09      1.75 o
  -2   2   2     1270.89     1307.26     13.36 o
  -1   2   2      120.78      135.09      1.51 o
   0   2   2      304.34      297.25      2.23 o
   1   2   2    22695.99    22361.20    164.54 o
   2   2   2      417.28      386.81      4.10 o
   3   2   2      108.95      109.93      2.57 o
   4   2   2      729.94      751.80      8.83 o
   5   2   2       30.70       31.69      2.46 o
   6   2   2       58.03       55.00      3.54 o
   7   2   2        3.96        0.44      2.09 o
   8   2   2        7.80        7.74      2.81 o
  -8   3   2        9.53        8.76      5.70 o
  -7   3   2        0.01       -0.41      1.94 o
  -6   3   2       99.91      104.23     10.07 o
  -5   3   2      474.94      477.36      9.21 o
  -4   3   2      178.75      176.59      3.65 o
  -3   3   2      155.03      183.74      3.55 o
  -2   3   2      966.46     1034.72      9.84 o
  -1   3   2      350.33      365.10      3.17 o
   0   3   2     6487.78     6395.70     36.90 o
   1   3   2    14799.95    14976.42    102.64 o
   2   3   2      255.05      264.27      2.80 o
   3   3   2       33.69       37.34      1.29 o
   4   3   2        8.21       13.67      1.07 o
   5   3   2       44.80       44.94      2.88 o
   6   3   2        0.79       -1.69      1.69 o
   7   3   2       11.82       12.12      2.61 o
   8   3   2        1.15        3.16      2.76 o
  -8   4   2       32.07       37.10      7.61 o
  -7   4   2        2.25        1.69      2.01 o
  -6   4   2       88.56       94.74      9.32 o
  -5   4   2       11.84       12.19      1.97 o
  -4   4   2      554.20      535.33      7.46 o
  -3   4   2      222.05      213.18      4.08 o
  -2   4   2      180.70      166.97      1.77 o
  -1   4   2      837.88      787.26      6.03 o
   0   4   2    17813.34    17207.34    103.77 o
   1   4   2     4153.82     4383.56     30.80 o
   2   4   2       26.76       25.37      0.84 o
   3   4   2       41.91       42.82      1.45 o
   4   4   2      251.07      235.24      3.95 o
   5   4   2        0.40       -1.29      1.29 o
   6   4   2       61.23       61.95      9.33 o
   7   4   2       76.66       80.56      5.63 o
   8   4   2        3.82        0.69      4.61 o
  -8   5   2       11.46        3.21      5.35 o
  -7   5   2        1.48        0.25      2.16 o
  -6   5   2       32.75       29.25      2.96 o
  -5   5   2       44.08       38.12      4.05 o
  -4   5   2      208.84      219.93      4.21 o
  -3   5   2      686.36      749.49      7.49 o
  -2   5   2       16.15       14.98      0.60 o
  -1   5   2      610.20      623.24      5.07 o
   0   5   2      464.56      479.00      3.99 o
   1   5   2      168.40      157.53      2.01 o
   2   5   2      651.77      679.55      6.41 o
   3   5   2        2.51        1.39      0.65 o
   4   5   2      102.87      118.99      3.33 o
   5   5   2        6.49        5.12      1.63 o
   6   5   2       17.45       17.14      2.79 o
   7   5   2        2.67        7.43      2.49 o
   8   5   2       62.26       50.23      7.14 o
  -8   6   2       37.71       34.12      7.58 o
  -7   6   2        0.72        1.17      2.35 o
  -6   6   2      164.24      170.60      9.79 o
  -5   6   2        2.33        1.30      1.58 o
  -4   6   2      205.69      184.40      3.89 o
  -3   6   2      848.73      908.17      8.79 o
  -2   6   2     9327.60     9889.50     77.53 o
  -1   6   2       14.70        8.61      0.52 o
   0   6   2     1012.47     1046.33      7.91 o
   1   6   2        9.35       10.74      0.69 o
   2   6   2       45.47       42.27      1.21 o
   3   6   2        8.17        9.78      0.78 o
   4   6   2      218.29      219.45      3.95 o
   5   6   2        2.33        1.71      1.47 o
   6   6   2       82.04       78.99      4.93 o
   7   6   2       92.42      105.79      9.84 o
   8   6   2        4.84       12.67      4.84 o
  -8   7   2        3.54        8.03      5.80 o
  -7   7   2        0.44       -0.56      2.02 o
  -6   7   2       19.49       21.31      2.78 o
  -5   7   2       29.47       23.18      3.29 o
  -4   7   2       25.31       28.78      1.48 o
  -3   7   2       59.74       82.66      1.54 o
  -2   7   2      335.19      365.39      3.95 o
  -1   7   2      176.28      186.92      2.34 o
   0   7   2      478.06      456.92      4.41 o
   1   7   2        0.58        0.25      0.48 o
   2   7   2      301.71      311.00      3.68 o
   3   7   2       49.61       47.95      1.40 o
   4   7   2       64.46       63.16      2.46 o
   5   7   2        3.48        5.14      1.72 o
   6   7   2        9.64       13.13      2.62 o
   7   7   2       52.53       69.90      7.69 o
   8   7   2       17.13       17.28      5.53 o
  -8   8   2       35.32       37.56      4.48 o
  -7   8   2       10.54        7.60      3.09 o
  -6   8   2       10.97       11.10      2.56 o
  -5   8   2        0.00        1.78      1.74 o
  -4   8   2      146.22      128.75      2.32 o
  -3   8   2       57.38       65.27      1.57 o
  -2   8   2      327.28      330.74      3.77 o
  -1   8   2        0.11       -0.12      0.35 o
   0   8   2       22.73       29.35      1.02 o
   1   8   2      696.92      790.75      7.66 o
   2   8   2      493.91      473.61      5.47 o
   3   8   2       20.90       18.33      1.06 o
   4   8   2      143.15      147.92      3.71 o
   5   8   2      115.83      122.40      4.36 o
   6   8   2      145.69      169.97      7.19 o
   7   8   2       67.15       68.76      5.24 o
  -8   9   2       12.85       19.99      4.38 o
  -7   9   2        4.22        2.46      2.90 o
  -6   9   2       95.71       87.35      6.63 o
  -5   9   2      313.31      268.70      5.15 o
  -4   9   2       37.90       35.69      1.33 o
  -3   9   2       52.39       61.25      1.60 o
  -2   9   2       33.06       28.18      1.09 o
  -1   9   2       43.94       45.37      1.33 o
   0   9   2       21.45       21.60      0.94 o
   1   9   2     2504.43     2699.60     22.88 o
   2   9   2      371.75      403.92      5.01 o
   3   9   2        1.48       -0.13      0.78 o
   4   9   2        2.75        4.15      0.99 o
   5   9   2        0.87        1.06      1.53 o
   6   9   2       23.59       25.80      3.24 o
   7   9   2        3.75        6.92      2.61 o
  -8  10   2       13.68       23.96      5.07 o
  -7  10   2        1.75        3.15      2.96 o
  -6  10   2      327.11      317.26      9.29 o
  -5  10   2      149.75      135.21      3.42 o
  -4  10   2        0.69       -0.45      0.89 o
  -3  10   2        1.71        0.62      0.65 o
  -2  10   2      455.82      427.51      4.59 o
  -1  10   2       60.25       43.22      1.32 o
   0  10   2      882.09      872.18      8.14 o
   1  10   2        1.31        1.76      0.86 o
   2  10   2       77.80       74.10      1.99 o
   3  10   2       40.28       39.46      1.73 o
   4  10   2      621.73      636.17      8.47 o
   5  10   2        1.78        1.64      1.50 o
   6  10   2       41.50       46.42      3.96 o
   7  10   2        0.06       -2.62      2.86 o
  -8  11   2        9.98       15.67      4.84 o
  -7  11   2        9.12       13.03      3.54 o
  -6  11   2       58.51       61.23      7.35 o
  -5  11   2       28.80       26.27      2.74 o
  -4  11   2       46.28       41.95      2.61 o
  -3  11   2      214.46      218.81      3.15 o
  -2  11   2      216.57      218.31      2.90 o
  -1  11   2       70.46       66.75      1.86 o
   0  11   2      154.99      174.90      2.94 o
   1  11   2       36.94       39.89      1.46 o
   2  11   2        4.04        5.14      0.92 o
   3  11   2       23.04       23.83      1.53 o
   4  11   2      529.13      550.40      7.86 o
   5  11   2       32.70       34.86      2.63 o
   6  11   2        2.08        0.63      2.32 o
   7  11   2        0.99       -2.11      2.21 o
  -8  12   2       85.03      122.82      9.22 o
  -7  12   2        2.04       -0.18      2.81 o
  -6  12   2       43.09       49.32      3.94 o
  -5  12   2       20.80       20.36      1.92 o
  -4  12   2      186.87      192.89      3.95 o
  -3  12   2      141.20      144.05      2.89 o
  -2  12   2      644.39      616.78      5.96 o
  -1  12   2       28.79       33.16      1.47 o
   0  12   2       20.66        9.88      0.97 o
   1  12   2       30.53       23.36      1.21 o
   2  12   2      218.60      206.29      3.55 o
   3  12   2       48.39       47.04      2.58 o
   4  12   2      416.81      436.28      7.96 o
   5  12   2       42.03       42.11      2.90 o
   6  12   2        0.60       -0.20      2.29 o
   7  12   2        0.02       -3.06      3.06 o
  -7  13   2        9.35        7.83      3.65 o
  -6  13   2        0.93        1.53      2.33 o
  -5  13   2      175.67      167.07      4.54 o
  -4  13   2       15.53       16.21      1.57 o
  -3  13   2       23.39       23.52      1.75 o
  -2  13   2      102.44      105.46      2.63 o
  -1  13   2       99.30       91.73      2.34 o
   0  13   2       94.96       84.86      2.26 o
   1  13   2      414.51      413.28      4.96 o
   2  13   2      117.88      128.17      2.88 o
   3  13   2      214.64      197.41      4.67 o
   4  13   2        2.86        4.99      1.99 o
   5  13   2        1.24       -1.45      1.77 o
   6  13   2        2.24        2.70      2.30 o
   7  13   2        7.38        1.60      4.24 o
  -7  14   2        0.31       -0.73      2.99 o
  -6  14   2        0.07       -0.56      2.14 o
  -5  14   2       47.99       40.70      3.17 o
  -4  14   2      200.65      205.59      4.41 o
  -3  14   2      259.07      257.32      4.92 o
  -2  14   2      555.07      527.65      6.70 o
  -1  14   2        8.70        9.80      1.10 o
   0  14   2      756.95      721.78      7.97 o
   1  14   2      645.17      641.58      6.63 o
   2  14   2        2.84        3.03      1.01 o
   3  14   2        3.05        2.13      1.34 o
   4  14   2       99.52      113.07      4.26 o
   5  14   2       69.37       61.29      3.96 o
   6  14   2       20.66       24.46      4.34 o
  -7  15   2       17.59       15.19      5.02 o
  -6  15   2        0.07       -2.17      2.17 o
  -5  15   2       86.45       88.19      4.79 o
  -4  15   2       24.48       24.83      2.13 o
  -3  15   2        7.24        7.28      1.53 o
  -2  15   2        8.69        7.97      1.42 o
  -1  15   2        2.71        2.09      0.93 o
   0  15   2       42.09       57.96      3.44 o
   1  15   2       39.74       41.75      2.41 o
   2  15   2      147.05      143.96      3.29 o
   3  15   2      266.68      253.16      5.30 o
   4  15   2        0.55        1.06      1.85 o
   5  15   2       24.30       23.60      2.72 o
   6  15   2        0.79       -2.47      2.47 o
  -7  16   2       17.26       11.29      9.22 o
  -6  16   2       15.51       12.85      3.03 o
  -5  16   2       26.13       26.75      2.59 o
  -4  16   2       14.70       11.43      1.72 o
  -3  16   2      495.46      506.63      7.70 o
  -2  16   2      897.94      856.30     10.50 o
  -1  16   2        7.62        7.11      1.24 o
   0  16   2      206.18      201.34      3.77 o
   1  16   2       11.00        7.36      1.10 o
   2  16   2        0.03       -0.97      0.97 o
   3  16   2        6.85        4.82      1.67 o
   4  16   2       93.62       87.63      4.19 o
   5  16   2       24.96       31.26      3.13 o
   6  16   2       15.46       11.80      3.32 o
  -7  17   2        7.92        5.30      8.53 o
  -6  17   2        9.57        8.46      3.16 o
  -5  17   2        4.81        6.61      1.65 o
  -4  17   2        0.13       -1.36      1.36 o
  -3  17   2      203.90      225.52      5.21 o
  -2  17   2      234.76      260.85      5.42 o
  -1  17   2       17.90       19.20      1.60 o
   0  17   2       25.27       31.23      2.49 o
   1  17   2       32.89       36.98      1.91 o
   2  17   2        1.38       -0.43      1.17 o
   3  17   2       36.07       29.49      2.46 o
   4  17   2        1.11       -0.36      1.98 o
   5  17   2      101.78       99.92      5.01 o
   6  17   2        0.91        0.88      2.75 o
  -6  18   2        7.98        5.69      3.00 o
  -5  18   2       33.53       30.58      2.50 o
  -4  18   2        6.36        5.42      1.72 o
  -3  18   2      338.63      349.92      6.58 o
  -2  18   2      451.79      465.31      8.77 o
  -1  18   2      143.95      129.02      3.30 o
   0  18   2        0.04       -1.01      1.01 o
   1  18   2      127.98      115.28      3.21 o
   2  18   2      167.75      169.13      4.18 o
   3  18   2       14.34        8.89      1.94 o
   4  18   2       33.48       32.72      3.02 o
   5  18   2        0.38       -1.06      2.46 o
   6  18   2       17.27       17.88      4.78 o
  -6  19   2        1.46        0.41      3.19 o
  -5  19   2       13.55       14.11      2.53 o
  -4  19   2       43.27       44.22      2.91 o
  -3  19   2      119.75      121.34      4.10 o
  -2  19   2        8.32        7.97      1.73 o
  -1  19   2      279.83      280.52      4.95 o
   0  19   2        2.91       -0.75      1.30 o
   1  19   2       93.62       99.59      3.46 o
   2  19   2       20.61       18.52      2.06 o
   3  19   2       35.55       35.61      2.83 o
   4  19   2       18.32       18.35      3.60 o
   5  19   2       19.60       18.52      3.26 o
   6  19   2        3.82        2.77      4.61 o
  -6  20   2        3.95       -4.03      4.13 o
  -5  20   2       14.12       11.38      3.42 o
  -4  20   2       28.47       27.86      3.52 o
  -3  20   2       53.72       59.77      5.22 o
  -2  20   2       71.64       75.16      4.35 o
  -1  20   2      211.56      222.35      6.47 o
   0  20   2      478.56      460.66      7.12 o
   1  20   2        5.52        4.59      1.84 o
   2  20   2        5.77        5.81      2.08 o
   3  20   2        8.25        4.14      2.02 o
   4  20   2       10.24        7.20      3.43 o
   5  20   2        6.89        6.68      3.26 o
   6  20   2        2.19        0.92      4.61 o
  -5  21   2        8.22        3.63      3.96 o
  -4  21   2       17.71       11.68      3.02 o
  -3  21   2      146.25      163.83      5.22 o
  -2  21   2       57.41       47.66      3.26 o
  -1  21   2      110.66      115.25      4.34 o
   0  21   2       97.73      101.98      3.49 o
   1  21   2        9.67       14.95      1.99 o
   2  21   2        2.23       -2.42      2.42 o
   3  21   2        6.64        4.16      2.28 o
   4  21   2       11.45       11.29      2.95 o
   5  21   2       59.62       56.74      7.89 o
  -5  22   2        0.04        0.00      6.22 o
  -4  22   2       84.97       89.33      4.27 o
  -3  22   2       49.85       51.09      4.19 o
  -2  22   2       19.56       19.01      2.75 o
  -1  22   2        3.39       -0.13      1.68 o
   0  22   2       52.99       56.52      3.02 o
   1  22   2       17.03       14.19      2.12 o
   2  22   2        6.85        2.44      2.03 o
   3  22   2        0.32       -1.60      2.90 o
   4  22   2       32.38       39.01      4.92 o
   5  22   2       24.48       17.56      4.52 o
  -4  23   2       11.34        7.73      4.23 o
  -3  23   2       14.69       12.38      3.44 o
  -2  23   2        2.79       -0.78      2.01 o
  -1  23   2       17.63       20.55      2.58 o
   0  23   2        0.07       -0.71      1.82 o
   1  23   2      104.56      106.38      4.15 o
   2  23   2        5.31        0.42      2.19 o
   3  23   2      154.28      175.48      8.60 o
   4  23   2       44.94       49.53      4.53 o
  -4  24   2        0.17       -0.28      2.54 o
  -3  24   2        2.36       -2.17      2.17 o
  -2  24   2       27.95       29.90      3.15 o
  -1  24   2       10.98        7.65      2.22 o
   0  24   2       10.28        9.38      2.19 o
   1  24   2       23.26       22.90      3.83 o
   2  24   2       84.92       93.41      7.16 o
   3  24   2       60.12       67.87      7.04 o
   4  24   2        3.68       -1.69      8.13 o
  -4  25   2        0.03        0.21      3.80 o
  -3  25   2       22.74       21.41      3.15 o
  -2  25   2        0.02       -2.07      2.07 o
  -1  25   2       10.15        8.78      2.48 o
   0  25   2        3.51        0.53      2.08 o
   1  25   2       29.59       34.51      3.77 o
   2  25   2       26.30       25.87      3.18 o
   3  25   2       31.03       28.64      4.56 o
  -4  26   2        2.01       -4.61      4.61 o
  -3  26   2       16.51       13.96      4.86 o
  -2  26   2        1.03       -2.16      2.27 o
  -1  26   2        9.71        5.22      2.69 o
   0  26   2        6.28        7.35      2.66 o
   1  26   2       10.62        7.08      2.88 o
   2  26   2        0.16       -3.80      4.09 o
   3  26   2        3.75       -9.45      9.45 o
  -2  27   2        0.25       -3.38      3.38 o
  -1  27   2       58.66       64.97      7.44 o
   0  27   2        8.32        3.12      7.14 o
   1  27   2       30.25       33.54      5.99 o
   2  27   2       23.64       13.02      4.86 o
  -1  28   2       43.90       36.64      8.76 o
   0  28   2        0.65       14.75      6.91 o
   1  28   2       29.22       29.49      9.68 o
  -7   0   3        3.09        3.23      6.45 o
  -5   0   3     1133.26     1120.59     28.25 o
  -3   0   3      434.72      453.42      5.88 o
  -1   0   3      967.98      936.76     10.26 o
   1   0   3      151.68      139.49      4.36 o
   3   0   3      187.33      189.18      5.95 o
   5   0   3        4.60        6.55      2.72 o
   7   0   3        2.98        0.63      3.75 o
  -8   1   3       19.48       13.78      6.02 o
  -7   1   3       17.58       18.20      5.51 o
  -6   1   3      722.74      705.16     14.31 o
  -5   1   3     1169.00     1147.67     13.95 o
  -4   1   3        5.02        4.25      0.40 o
  -3   1   3       13.12       10.16      0.81 o
  -2   1   3      262.14      285.72      3.09 o
  -1   1   3      142.54      161.46      1.86 o
   0   1   3      153.76      161.88      1.99 o
   1   1   3     2180.43     2247.43     32.37 o
   2   1   3       37.22       34.82      1.16 o
   3   1   3     1111.88     1151.96     17.99 o
   4   1   3      101.13      105.48      3.19 o
   5   1   3       50.58       57.21      4.41 o
   6   1   3        5.00       -0.52      2.12 o
   7   1   3       19.81       25.29      3.61 o
   8   1   3        0.22       -2.66      2.66 o
  -8   2   3        4.20        6.33      5.53 o
  -7   2   3       56.90       57.11      7.90 o
  -6   2   3        4.70        5.55      2.17 o
  -5   2   3      556.49      542.94     15.38 o
  -4   2   3       27.21       27.00      1.96 o
  -3   2   3      434.89      462.47      5.14 o
  -2   2   3      416.13      445.31      4.47 o
  -1   2   3     2821.51     2926.27     23.21 o
   0   2   3     2988.86     2998.41     24.51 o
   1   2   3       28.33       27.58      1.57 o
   2   2   3       62.63       59.71      1.27 o
   3   2   3       20.74       25.45      1.11 o
   4   2   3       28.43       30.17      2.02 o
   5   2   3       65.05       59.55      3.82 o
   6   2   3        3.20       -1.90      1.90 o
   7   2   3        5.29       11.78      2.77 o
   8   2   3        0.21       -1.95      2.92 o
  -8   3   3        2.43       -2.57      4.72 o
  -7   3   3       39.33       28.44      6.00 o
  -6   3   3        1.11        1.23      1.91 o
  -5   3   3      303.46      295.09      7.67 o
  -4   3   3       88.00       93.22      2.35 o
  -3   3   3     1587.22     1636.55     18.08 o
  -2   3   3      540.47      569.46      5.76 o
  -1   3   3       22.38       28.08      0.81 o
   0   3   3      281.27      276.76      2.76 o
   1   3   3     4145.23     4174.44     36.26 o
   2   3   3       26.06       27.98      1.26 o
   3   3   3       69.05       58.03      1.64 o
   4   3   3       10.55        7.80      1.00 o
   5   3   3        7.61        6.16      1.80 o
   6   3   3        0.37       -2.08      2.08 o
   7   3   3       82.88       92.46      8.28 o
   8   3   3        0.73       -0.49      3.04 o
  -8   4   3        0.41        1.55      4.97 o
  -7   4   3       15.43       17.04      2.98 o
  -6   4   3       54.94       51.51      5.06 o
  -5   4   3      146.46      134.06      7.70 o
  -4   4   3      347.05      356.30      5.77 o
  -3   4   3      128.60      167.04      3.26 o
  -2   4   3     3217.48     3608.67     31.09 o
  -1   4   3       52.67       59.14      1.06 o
   0   4   3       72.20       76.66      1.23 o
   1   4   3      599.68      636.96      6.71 o
   2   4   3      145.17      142.70      2.35 o
   3   4   3       80.78       88.12      2.33 o
   4   4   3        0.93        0.08      0.87 o
   5   4   3        8.42        7.68      1.88 o
   6   4   3       11.05        7.83      2.50 o
   7   4   3        5.07        5.68      2.61 o
   8   4   3        1.05        3.92      4.38 o
  -8   5   3        1.72        6.59      4.23 o
  -7   5   3      140.46      161.04      8.80 o
  -6   5   3        0.03       -1.16      1.35 o
  -5   5   3      196.25      190.47      5.49 o
  -4   5   3        4.44        4.57      1.09 o
  -3   5   3      133.47       93.31      1.52 o
  -2   5   3     1189.33     1340.85     12.46 o
  -1   5   3     1276.31     1122.26      9.14 o
   0   5   3       25.10       26.00      0.83 o
   1   5   3      654.61      590.60      5.75 o
   2   5   3      210.87      208.31      3.02 o
   3   5   3        0.09       -0.16      0.40 o
   4   5   3       70.93       68.39      2.61 o
   5   5   3       44.20       42.29      3.86 o
   6   5   3        3.25        3.36      2.23 o
   7   5   3       19.08       19.36      3.14 o
   8   5   3       10.79        4.61      4.38 o
  -8   6   3       10.30        3.75      4.33 o
  -7   6   3       48.41       51.53      5.93 o
  -6   6   3        9.64        5.10      1.72 o
  -5   6   3      105.48       99.97      6.65 o
  -4   6   3        0.00       -0.10      0.79 o
  -3   6   3       53.16       38.54      1.57 o
  -2   6   3      743.06      841.19      7.82 o
  -1   6   3      101.56       84.02      1.89 o
   0   6   3       92.92      108.30      1.66 o
   1   6   3     1424.59     1359.95     13.44 o
   2   6   3      379.07      388.81      4.76 o
   3   6   3       28.99       22.86      1.17 o
   4   6   3       66.14       66.42      2.42 o
   5   6   3        8.39       11.17      2.04 o
   6   6   3        1.65        2.08      2.15 o
   7   6   3       15.00       20.63      5.24 o
  -8   7   3        0.05        3.26      3.95 o
  -7   7   3        5.51        3.66      2.27 o
  -6   7   3        6.35        2.90      1.91 o
  -5   7   3      331.54      332.13      7.94 o
  -4   7   3       17.08       12.04      1.44 o
  -3   7   3      228.94      203.31      2.57 o
  -2   7   3       41.34       33.29      1.04 o
  -1   7   3     1097.41     1135.66      9.05 o
   0   7   3      944.66     1027.34      8.49 o
   1   7   3     5590.14     5832.33     49.59 o
   2   7   3      721.45      688.30      7.39 o
   3   7   3       91.54       91.15      2.15 o
   4   7   3       23.20       21.75      1.68 o
   5   7   3        2.70        4.72      2.10 o
   6   7   3        9.81        8.79      3.05 o
   7   7   3        4.83        7.77      2.79 o
  -8   8   3        2.79        2.98      5.15 o
  -7   8   3       74.76       84.50      9.99 o
  -6   8   3       23.83       25.03      2.94 o
  -5   8   3       32.76       34.08      3.00 o
  -4   8   3        1.94        0.85      0.53 o
  -3   8   3        0.41        3.24      0.53 o
  -2   8   3       31.46       41.65      1.25 o
  -1   8   3     1305.25     1263.29     10.76 o
   0   8   3      398.10      363.57      3.91 o
   1   8   3      653.51      760.54      8.03 o
   2   8   3        9.25       12.52      1.22 o
   3   8   3        1.17        2.85      0.79 o
   4   8   3       22.50       19.30      1.74 o
   5   8   3      127.45      124.93      6.35 o
   6   8   3        0.35        3.58      2.34 o
   7   8   3        0.00        2.14      2.64 o
  -8   9   3       10.15        7.60      7.37 o
  -7   9   3        5.77        7.63      2.85 o
  -6   9   3       27.66       27.38      4.01 o
  -5   9   3      181.81      185.71      7.48 o
  -4   9   3       14.56       13.08      0.85 o
  -3   9   3      198.98      209.53      3.04 o
  -2   9   3       30.08       38.01      1.18 o
  -1   9   3     1545.32     1547.88     13.01 o
   0   9   3      344.46      332.58      3.97 o
   1   9   3       64.76       45.59      1.78 o
   2   9   3      454.75      431.12      5.42 o
   3   9   3      755.19      737.40      8.48 o
   4   9   3       81.18       77.18      2.86 o
   5   9   3        5.66       12.82      2.37 o
   6   9   3       13.61       14.87      3.04 o
   7   9   3       32.48       35.39      5.94 o
  -8  10   3       20.15       20.33      4.26 o
  -7  10   3       15.10       18.40      3.43 o
  -6  10   3       10.65        8.51      2.37 o
  -5  10   3       97.33      106.45      5.85 o
  -4  10   3      152.58      131.20      3.17 o
  -3  10   3      224.26      206.59      3.13 o
  -2  10   3      118.86       99.69      1.94 o
  -1  10   3      159.51      164.35      2.58 o
   0  10   3        4.09        4.91      0.70 o
   1  10   3      174.20      176.36      3.15 o
   2  10   3      210.74      212.36      3.57 o
   3  10   3      126.84      133.18      3.00 o
   4  10   3      209.64      241.67      5.66 o
   5  10   3       73.89       79.78      4.24 o
   6  10   3       42.66       41.74      4.07 o
   7  10   3       42.17       44.86      4.48 o
  -8  11   3        1.43        9.68      4.38 o
  -7  11   3       39.05       42.59      5.91 o
  -6  11   3       50.42       41.47      3.70 o
  -5  11   3      444.10      433.66     10.19 o
  -4  11   3      201.42      170.24      3.85 o
  -3  11   3      427.62      429.06      5.43 o
  -2  11   3       55.95       48.40      1.45 o
  -1  11   3      422.34      386.51      5.11 o
   0  11   3       57.19       71.31      1.77 o
   1  11   3      450.77      462.75      5.85 o
   2  11   3        3.45        0.55      0.90 o
   3  11   3       19.15       21.13      1.57 o
   4  11   3      908.83      889.24     15.62 o
   5  11   3       41.54       50.93      3.66 o
   6  11   3        8.88       14.72      3.08 o
   7  11   3        0.23        1.17      3.20 o
  -8  12   3        1.88        4.38      4.15 o
  -7  12   3        4.38        2.09      2.77 o
  -6  12   3       10.26        8.61      2.49 o
  -5  12   3        0.31        3.70      2.09 o
  -4  12   3       47.63       44.81      2.11 o
  -3  12   3       33.74       29.33      1.64 o
  -2  12   3      395.90      388.40      4.23 o
  -1  12   3      746.23      738.45      8.30 o
   0  12   3        0.24        0.86      0.62 o
   1  12   3      118.40      118.73      2.79 o
   2  12   3        0.44        0.50      0.96 o
   3  12   3       22.08       14.12      1.54 o
   4  12   3      258.75      281.82      6.37 o
   5  12   3      389.79      387.39      8.95 o
   6  12   3        2.37       -0.10      2.55 o
   7  12   3        0.03       -2.84      2.84 o
  -7  13   3       41.95       48.95      5.38 o
  -6  13   3       13.61       16.46      2.97 o
  -5  13   3       24.53       30.45      3.30 o
  -4  13   3      103.80       84.82      4.03 o
  -3  13   3      602.09      571.98      7.47 o
  -2  13   3        0.51       -0.18      0.89 o
  -1  13   3      110.66      124.71      2.89 o
   0  13   3       11.81       10.71      1.18 o
   1  13   3      339.11      303.76      4.67 o
   2  13   3       76.90       77.75      2.45 o
   3  13   3       26.64       22.95      1.82 o
   4  13   3      131.42      126.68      4.47 o
   5  13   3       86.74       97.53     10.13 o
   6  13   3       27.89       30.09      4.69 o
   7  13   3        0.62        0.85      3.61 o
  -7  14   3       27.89       30.52      6.76 o
  -6  14   3       56.42       56.21      4.46 o
  -5  14   3       92.89       81.13      6.29 o
  -4  14   3       85.01       86.62      3.59 o
  -3  14   3      324.91      318.81      5.96 o
  -2  14   3       53.77       38.38      1.92 o
  -1  14   3      131.63      130.70      3.00 o
   0  14   3      258.67      273.88      4.32 o
   1  14   3        2.11        2.70      1.12 o
   2  14   3      255.97      264.92      4.50 o
   3  14   3       40.58       36.68      2.16 o
   4  14   3       10.06        7.94      2.18 o
   5  14   3        0.00        0.74      1.99 o
   6  14   3        4.02        4.43      2.86 o
   7  14   3        9.18       14.29      4.84 o
  -7  15   3       27.69       26.34      5.04 o
  -6  15   3       25.43       30.92      5.00 o
  -5  15   3       13.49       14.63      2.77 o
  -4  15   3       75.68       77.47      3.09 o
  -3  15   3       26.15       22.12      1.94 o
  -2  15   3      735.26      707.82      8.68 o
  -1  15   3      122.81      123.53      3.15 o
   0  15   3       28.36       25.79      1.64 o
   1  15   3      496.61      488.45      6.59 o
   2  15   3      105.64      115.43      3.06 o
   3  15   3       66.59       61.39      2.69 o
   4  15   3        2.56        1.72      1.84 o
   5  15   3       17.72       23.79      3.30 o
   6  15   3        1.08        1.86      2.96 o
   7  15   3       12.22       11.29      4.84 o
  -7  16   3       24.18       19.82     10.60 o
  -6  16   3        0.07        2.27      3.63 o
  -5  16   3        1.69       -1.35      2.34 o
  -4  16   3       71.09       74.25      3.00 o
  -3  16   3       42.80       38.57      2.49 o
  -2  16   3     2175.88     2183.78     23.02 o
  -1  16   3        0.26       -0.86      1.06 o
   0  16   3       25.67       24.85      1.70 o
   1  16   3      357.16      372.22      5.72 o
   2  16   3       16.81       10.02      1.44 o
   3  16   3        6.94        7.07      1.79 o
   4  16   3       54.57       51.73      3.55 o
   5  16   3        3.64        0.20      2.44 o
   6  16   3        0.50       -1.22      2.92 o
  -6  17   3        6.12        3.87      2.89 o
  -5  17   3       74.53       72.03      4.99 o
  -4  17   3       20.44       22.89      2.04 o
  -3  17   3       90.22       90.56      3.46 o
  -2  17   3       30.92       29.85      2.68 o
  -1  17   3     1180.89     1188.63     12.95 o
   0  17   3       65.49       56.48      2.40 o
   1  17   3        0.08        2.02      1.37 o
   2  17   3       24.42       22.68      1.87 o
   3  17   3       68.68       71.02      3.38 o
   4  17   3        6.11        1.91      2.11 o
   5  17   3        0.38        1.14      3.09 o
   6  17   3        0.03       -3.50      3.50 o
  -6  18   3        3.54        0.71      2.86 o
  -5  18   3        1.01       -1.11      2.49 o
  -4  18   3        6.53        5.88      1.74 o
  -3  18   3       58.38       52.01      2.92 o
  -2  18   3       13.41        8.76      1.86 o
  -1  18   3      591.99      635.17      8.36 o
   0  18   3      218.78      220.88      4.45 o
   1  18   3       86.29       62.99      2.69 o
   2  18   3       25.41       24.48      2.04 o
   3  18   3        0.35       -1.56      1.56 o
   4  18   3       22.74       20.90      2.93 o
   5  18   3       34.51       31.82      4.56 o
   6  18   3        2.87       -0.65      7.72 o
  -6  19   3       28.99       22.38      5.76 o
  -5  19   3       53.96       53.44      4.85 o
  -4  19   3       48.61       46.37      2.84 o
  -3  19   3        3.47        0.46      1.64 o
  -2  19   3      331.36      347.68      6.74 o
  -1  19   3        9.31       22.25      3.16 o
   0  19   3       63.55       58.59      2.57 o
   1  19   3      178.99      156.86      5.18 o
   2  19   3        0.01       -1.40      1.40 o
   3  19   3       18.66       19.94      2.43 o
   4  19   3        0.85       -2.29      2.29 o
   5  19   3       17.50       23.67      4.14 o
  -6  20   3        5.22        3.61      4.69 o
  -5  20   3        1.22        1.43      2.26 o
  -4  20   3       10.04        3.90      2.27 o
  -3  20   3        2.52        0.62      1.69 o
  -2  20   3      338.51      365.14      7.00 o
  -1  20   3       52.57       50.24      2.95 o
   0  20   3       46.15       49.53      2.70 o
   1  20   3        0.84        0.88      1.57 o
   2  20   3        0.86       -1.83      1.83 o
   3  20   3        3.96       -1.42      2.39 o
   4  20   3       22.01       21.24      5.41 o
   5  20   3       11.00       11.89      6.43 o
  -5  21   3        2.45       -2.46      3.58 o
  -4  21   3        3.01        0.77      2.36 o
  -3  21   3       54.06       51.93      3.42 o
  -2  21   3      115.06      134.20      5.15 o
  -1  21   3        5.92        3.63      1.85 o
   0  21   3       38.59       34.00      2.40 o
   1  21   3       20.23       20.16      3.10 o
   2  21   3       49.37       42.91      3.19 o
   3  21   3       16.89       12.17      2.89 o
   4  21   3       63.47       71.39      6.55 o
   5  21   3       39.56       20.74     12.21 o
  -5  22   3       13.56       11.75      6.22 o
  -4  22   3       19.09       19.28      4.60 o
  -3  22   3        2.79        2.59      1.98 o
  -2  22   3      147.88      173.41      9.22 o
  -1  22   3       55.20       52.58      4.25 o
   0  22   3       10.14        6.54      1.94 o
   1  22   3        0.29       -1.63      1.63 o
   2  22   3       15.04       13.06      3.03 o
   3  22   3        0.03       -1.41      2.27 o
   4  22   3       47.15       63.82      7.81 o
  -4  23   3        9.16        7.16      3.25 o
  -3  23   3        5.84        2.09      2.73 o
  -2  23   3       50.65       58.01      3.70 o
  -1  23   3        3.07        1.62      2.05 o
   0  23   3       18.28       20.55      2.47 o
   1  23   3       38.51       34.36      2.78 o
   2  23   3       46.51       47.22      3.50 o
   3  23   3       10.94        6.07      4.69 o
   4  23   3       38.38       30.85      9.68 o
  -4  24   3       15.31       14.51      5.30 o
  -3  24   3       15.88       18.25      3.41 o
  -2  24   3       12.11        9.19      2.49 o
  -1  24   3        5.18        0.50      2.15 o
   0  24   3       14.47       15.21      2.42 o
   1  24   3        4.87        2.40      2.23 o
   2  24   3        0.32       -0.64      3.52 o
   3  24   3        0.54       -1.27      2.99 o
   4  24   3       78.37       43.55     14.29 o
  -4  25   3        5.50        2.73      3.50 o
  -3  25   3        2.42        7.87      3.06 o
  -2  25   3        0.37       -2.36      2.36 o
  -1  25   3       13.00       13.86      2.67 o
   0  25   3        9.07       11.33      2.70 o
   1  25   3        7.29        4.63      2.70 o
   2  25   3        3.53       -0.03      2.25 o
   3  25   3        0.16        4.84      5.99 o
  -3  26   3        0.71        2.97      5.30 o
  -2  26   3       83.61       96.61      6.29 o
  -1  26   3        1.78       -1.05      2.36 o
   0  26   3        8.17        9.89      2.29 o
   1  26   3       12.08        3.74      3.39 o
   2  26   3        5.31        1.29      3.69 o
   3  26   3        5.71       -9.22      9.22 o
  -1  27   3       34.85       36.87      7.60 o
   0  27   3        0.28        2.65      5.18 o
   1  27   3       46.58       39.08      6.66 o
   2  27   3       37.25       34.00      7.26 o
  -1  28   3        0.61        8.53      6.68 o
   1  28   3        0.09        5.76      6.91 o
  -8   0   4       22.90       14.04      6.07 o
  -6   0   4        7.80        8.06      3.75 o
  -4   0   4     4030.77     3974.54     43.71 o
  -2   0   4     1107.52     1140.51     13.59 o
   0   0   4       15.13       14.03      1.20 o
   2   0   4       68.78       59.51      2.31 o
   4   0   4       23.49       21.19      2.88 o
   6   0   4        8.57        2.63      3.31 o
  -8   1   4        7.11        4.73      3.37 o
  -7   1   4        3.36        1.84      2.96 o
  -6   1   4       30.90       27.90      3.71 o
  -5   1   4      626.10      612.77     10.60 o
  -4   1   4      530.02      504.73      6.93 o
  -3   1   4      573.24      591.05      5.86 o
  -2   1   4      844.35      870.94      7.60 o
  -1   1   4      106.18      121.33      1.69 o
   0   1   4        0.18        0.34      0.70 o
   1   1   4       58.88       68.16      2.32 o
   2   1   4      521.66      501.78      7.53 o
   3   1   4       90.62       81.87      1.85 o
   4   1   4        0.01        2.01      1.38 o
   5   1   4      109.92      116.79      5.33 o
   6   1   4        0.00       -0.99      2.10 o
   7   1   4        2.89       -1.64      2.37 o
  -8   2   4        6.01        4.03      3.27 o
  -7   2   4       14.10       10.47      3.16 o
  -6   2   4        5.07        5.20      1.36 o
  -5   2   4      184.52      174.41      4.83 o
  -4   2   4      338.99      335.72      4.52 o
  -3   2   4      390.86      368.38      4.07 o
  -2   2   4     1801.27     1864.92     15.07 o
  -1   2   4      381.12      390.13      3.79 o
   0   2   4      336.96      354.07      4.55 o
   1   2   4        3.76        5.87      0.86 o
   2   2   4       45.38       31.54      2.38 o
   3   2   4      113.26      112.70      2.51 o
   4   2   4      360.64      362.73      6.64 o
   5   2   4       39.61       34.92      3.05 o
   6   2   4       14.80       12.75      2.71 o
   7   2   4        0.04       -2.17      2.17 o
  -8   3   4       37.69       36.98      5.30 o
  -7   3   4       30.77       24.93      4.20 o
  -6   3   4       13.18       16.55      1.81 o
  -5   3   4      179.30      161.15      4.76 o
  -4   3   4      133.83      125.93      2.73 o
  -3   3   4        0.02        0.23      0.30 o
  -2   3   4       43.16       33.11      1.03 o
  -1   3   4       14.40       17.42      0.59 o
   0   3   4      102.53       93.84      2.08 o
   1   3   4      434.59      476.96      6.04 o
   2   3   4      464.31      493.96     11.12 o
   3   3   4       35.58       33.32      1.15 o
   4   3   4      333.99      350.76      8.00 o
   5   3   4       34.69       36.22      3.09 o
   6   3   4        1.70        0.65      2.33 o
   7   3   4        0.80       -0.43      2.28 o
  -8   4   4       10.82        4.98      3.71 o
  -7   4   4        3.32        4.00      2.92 o
  -6   4   4       77.16       74.76      6.62 o
  -5   4   4        8.92        6.81      2.18 o
  -4   4   4       93.65       81.34      2.49 o
  -3   4   4      138.62      142.83      1.91 o
  -2   4   4      828.59      858.82      7.91 o
  -1   4   4      815.06      874.36      8.16 o
   0   4   4       37.68       28.38      1.06 o
   1   4   4      358.68      389.45      4.85 o
   2   4   4     4930.92     4892.38     44.55 o
   3   4   4        7.23        8.60      0.78 o
   4   4   4       12.00       14.44      1.84 o
   5   4   4        0.25       -1.79      1.79 o
   6   4   4        4.70        2.06      2.25 o
   7   4   4        0.35        0.35      2.46 o
  -8   5   4        5.84        5.03      3.59 o
  -7   5   4        0.04       -1.19      2.16 o
  -6   5   4       89.69       99.96      4.28 o
  -5   5   4       80.90       68.64      6.40 o
  -4   5   4      958.81      991.79     12.44 o
  -3   5   4      192.02      212.80      2.60 o
  -2   5   4        0.92       -0.43      0.43 o
  -1   5   4      490.77      512.41      5.31 o
   0   5   4       11.76       13.02      0.85 o
   1   5   4      705.17      728.03      7.84 o
   2   5   4     6347.28     6435.33     54.77 o
   3   5   4       33.90       35.59      1.34 o
   4   5   4        0.37       -1.18      1.18 o
   5   5   4        5.73        2.73      2.04 o
   6   5   4        0.89       -0.23      2.29 o
   7   5   4        1.73       -0.22      2.52 o
  -8   6   4       55.81       49.59      5.88 o
  -7   6   4        0.95        2.62      1.66 o
  -6   6   4       47.67       47.18      3.42 o
  -5   6   4       67.38       50.66      3.06 o
  -4   6   4      288.12      267.79      5.61 o
  -3   6   4       33.75       35.75      0.96 o
  -2   6   4      690.38      722.90      7.46 o
  -1   6   4      219.22      269.11      3.23 o
   0   6   4      383.85      353.21      4.00 o
   1   6   4     3083.49     3068.56     28.22 o
   2   6   4       14.47       19.57      2.03 o
   3   6   4       20.84       19.49      1.17 o
   4   6   4      110.85      117.23      3.30 o
   5   6   4        0.63       -1.11      1.81 o
   6   6   4        0.87        2.46      2.62 o
   7   6   4        0.01       -1.29      2.49 o
  -8   7   4       14.39       18.82      4.96 o
  -7   7   4        0.01        0.98      1.72 o
  -6   7   4       51.87       51.35      3.15 o
  -5   7   4        1.03       -1.45      1.45 o
  -4   7   4      131.01      133.64      3.64 o
  -3   7   4      256.46      274.42      3.49 o
  -2   7   4      643.50      679.85      7.21 o
  -1   7   4      329.99      352.97      3.97 o
   0   7   4      261.68      217.83      2.87 o
   1   7   4     1389.46     1452.57     13.99 o
   2   7   4       60.18       63.56      2.03 o
   3   7   4        2.63        5.18      0.88 o
   4   7   4       54.56       60.69      2.68 o
   5   7   4        3.05        0.87      2.00 o
   6   7   4        2.65        3.01      2.58 o
   7   7   4        0.43       -0.23      2.87 o
  -8   8   4       32.35       30.31      5.66 o
  -7   8   4       21.01       17.65      2.44 o
  -6   8   4       57.46       53.72      4.24 o
  -5   8   4        3.50       -0.17      1.44 o
  -4   8   4      332.97      325.55      4.07 o
  -3   8   4       15.12       13.90      0.95 o
  -2   8   4       28.06       18.18      0.97 o
  -1   8   4      505.75      562.84      5.29 o
   0   8   4      187.67      159.97      2.45 o
   1   8   4      100.30      110.48      2.50 o
   2   8   4       67.84       71.43      2.19 o
   3   8   4      101.00       97.03      2.44 o
   4   8   4      194.24      201.62      4.46 o
   5   8   4        0.02        2.39      2.14 o
   6   8   4       12.23       13.97      3.11 o
   7   8   4        0.24        0.02      2.91 o
  -8   9   4        0.94       -1.15      6.45 o
  -7   9   4        5.12        4.36      1.96 o
  -6   9   4        1.94        1.92      1.89 o
  -5   9   4      102.38       94.92      4.25 o
  -4   9   4       25.63       29.43      1.46 o
  -3   9   4       73.60       79.01      2.54 o
  -2   9   4      106.65      139.32      2.33 o
  -1   9   4      315.55      342.89      4.19 o
   0   9   4      289.92      299.57      3.83 o
   1   9   4      884.27      898.22      9.51 o
   2   9   4      157.91      149.90      3.01 o
   3   9   4        9.74        6.62      1.13 o
   4   9   4       18.06       22.43      2.06 o
   5   9   4       36.32       38.30      3.53 o
   6   9   4        9.62       11.03      3.47 o
   7   9   4        0.04       -2.11      2.79 o
  -8  10   4       13.35        7.83      7.37 o
  -7  10   4        9.14        6.73      2.39 o
  -6  10   4        4.15        3.82      1.75 o
  -5  10   4      130.23      122.55      5.34 o
  -4  10   4      281.90      237.07      4.30 o
  -3  10   4      104.40      102.80      2.43 o
  -2  10   4     1541.93     1557.96     13.42 o
  -1  10   4      349.24      333.17      4.12 o
   0  10   4       32.19       31.09      1.38 o
   1  10   4       23.57       19.64      1.37 o
   2  10   4       54.70       51.91      1.94 o
   3  10   4       50.11       47.87      2.06 o
   4  10   4      254.44      272.16      6.17 o
   5  10   4       96.90      103.61      5.44 o
   6  10   4        2.30        7.13      2.91 o
   7  10   4       19.48       15.89      4.77 o
  -8  11   4        0.00        0.92      6.45 o
  -7  11   4        9.57       10.85      3.39 o
  -6  11   4       10.09       11.33      2.46 o
  -5  11   4        0.28       -0.60      1.75 o
  -4  11   4      277.19      260.69      4.75 o
  -3  11   4        1.32        1.22      0.97 o
  -2  11   4        1.49        0.59      0.68 o
  -1  11   4        6.24        6.95      0.89 o
   0  11   4      456.84      442.09      5.21 o
   1  11   4       17.49       12.56      1.28 o
   2  11   4      502.63      501.41      6.46 o
   3  11   4      236.51      231.39      4.63 o
   4  11   4        2.18        6.73      1.82 o
   5  11   4        0.39        3.88      2.43 o
   6  11   4       51.67       52.75      4.83 o
   7  11   4       16.33       16.20      4.62 o
  -8  12   4       32.43       45.39      6.45 o
  -7  12   4       27.51       22.36      3.30 o
  -6  12   4       22.63       26.14      3.27 o
  -5  12   4      184.88      152.09      7.75 o
  -4  12   4       25.93       34.83      2.55 o
  -3  12   4      470.63      455.70      6.36 o
  -2  12   4       60.75       59.55      1.90 o
  -1  12   4      227.72      211.55      3.77 o
   0  12   4       41.99       44.89      1.64 o
   1  12   4       37.80       30.82      1.74 o
   2  12   4       87.32       86.25      2.67 o
   3  12   4        1.50       -0.85      1.11 o
   4  12   4       80.15       79.00      4.84 o
   5  12   4       12.56       11.12      2.58 o
   6  12   4       41.87       40.99      4.57 o
   7  12   4        2.96        4.38      4.38 o
  -7  13   4        4.19        6.10      2.86 o
  -6  13   4       17.09       20.42      3.16 o
  -5  13   4      135.92      132.40      6.02 o
  -4  13   4       16.56       14.28      1.66 o
  -3  13   4      176.55      174.78      4.10 o
  -2  13   4      740.04      763.12      8.87 o
  -1  13   4       18.78       19.95      1.49 o
   0  13   4      109.74      108.78      2.67 o
   1  13   4       86.57       80.46      2.62 o
   2  13   4       30.14       26.59      1.80 o
   3  13   4        0.80       -1.07      1.07 o
   4  13   4        7.46        2.45      1.94 o
   5  13   4       60.67       62.89      5.22 o
   6  13   4        1.38        5.98      2.96 o
  -7  14   4        0.92        3.93      2.87 o
  -6  14   4       68.38       65.13      6.25 o
  -5  14   4       20.73       15.56      2.97 o
  -4  14   4       17.66       17.29      1.94 o
  -3  14   4       34.56       35.03      2.20 o
  -2  14   4      972.81      973.78     12.15 o
  -1  14   4      234.48      219.92      4.21 o
   0  14   4       15.20       15.46      1.41 o
   1  14   4       69.80       61.10      2.47 o
   2  14   4       52.22       56.34      2.39 o
   3  14   4        2.05        1.25      1.20 o
   4  14   4       85.26       86.16      4.10 o
   5  14   4       13.09       16.95      3.07 o
   6  14   4       22.32       24.37      3.99 o
  -7  15   4       37.20       48.90      5.17 o
  -6  15   4       29.98       28.84      3.81 o
  -5  15   4        9.65       10.21      2.83 o
  -4  15   4      394.63      388.05      6.62 o
  -3  15   4       10.19       11.58      1.65 o
  -2  15   4      578.13      593.52      8.64 o
  -1  15   4       30.90       33.67      2.05 o
   0  15   4       89.99       76.98      3.55 o
   1  15   4       57.37       49.30      2.28 o
   2  15   4      231.97      206.62      4.20 o
   3  15   4        2.09       -0.11      1.27 o
   4  15   4        2.03        5.24      2.18 o
   5  15   4        9.79       12.33      3.13 o
   6  15   4        0.18        3.94      4.38 o
  -7  16   4       11.04       24.66      7.14 o
  -6  16   4       15.51       17.93      3.51 o
  -5  16   4       19.32       15.94      3.22 o
  -4  16   4       47.77       56.95      4.15 o
  -3  16   4        0.08       -1.29      1.29 o
  -2  16   4      105.01      102.92      3.69 o
  -1  16   4      363.28      344.08      5.61 o
   0  16   4      347.13      327.47      5.20 o
   1  16   4        8.13        2.68      1.43 o
   2  16   4        0.70        0.55      1.29 o
   3  16   4       27.14       28.97      2.56 o
   4  16   4       22.16       22.38      2.75 o
   5  16   4        3.11        1.60      2.78 o
   6  16   4        6.12       -0.32      3.59 o
  -6  17   4       31.55       33.32      4.56 o
  -5  17   4        5.98        5.02      3.23 o
  -4  17   4       19.07       18.17      2.28 o
  -3  17   4        0.96       -1.47      1.47 o
  -2  17   4       28.40       23.28      2.22 o
  -1  17   4       66.63       63.77      3.97 o
   0  17   4        0.86        1.61      1.19 o
   1  17   4       15.63       19.27      1.77 o
   2  17   4        2.73        0.96      1.38 o
   3  17   4       61.37       57.64      3.44 o
   4  17   4        5.11        1.76      2.29 o
   5  17   4        2.50        0.61      2.97 o
   6  17   4        5.45       -0.92      8.53 o
  -6  18   4        0.24        0.64      2.87 o
  -5  18   4       12.95       10.06      3.07 o
  -4  18   4       93.39      105.62      4.13 o
  -3  18   4       17.21       14.77      2.04 o
  -2  18   4       16.50       17.58      2.13 o
  -1  18   4        7.03        8.24      1.89 o
   0  18   4      134.65      145.63      3.63 o
   1  18   4      326.02      274.86      5.26 o
   2  18   4       21.77       21.33      2.24 o
   3  18   4        4.70       -2.09      2.09 o
   4  18   4        0.14       -2.21      2.21 o
   5  18   4       12.05       13.05      3.52 o
  -6  19   4       27.77       39.06      7.02 o
  -5  19   4       35.69       32.95      4.24 o
  -4  19   4       26.80       25.06      2.60 o
  -3  19   4       18.80       13.99      2.15 o
  -2  19   4       17.65       20.75      2.23 o
  -1  19   4      146.44      166.47      4.77 o
   0  19   4        0.53        0.69      1.30 o
   1  19   4      189.73      183.21      4.38 o
   2  19   4       35.19       25.39      2.18 o
   3  19   4        0.66       -2.21      2.21 o
   4  19   4        3.57        0.25      2.62 o
   5  19   4       12.25        9.51      4.85 o
  -6  20   4       27.48       21.20      9.68 o
  -5  20   4        2.28       -2.29      2.29 o
  -4  20   4        9.51        6.40      2.31 o
  -3  20   4       40.35       34.53      2.74 o
  -2  20   4      341.38      370.94      7.20 o
  -1  20   4       89.97       96.49      5.58 o
   0  20   4        6.41        8.52      1.66 o
   1  20   4       33.95       35.49      2.59 o
   2  20   4       13.18        9.45      2.11 o
   3  20   4        0.37        0.81      2.30 o
   4  20   4       72.15       73.12      6.09 o
   5  20   4        1.30       -7.83      7.83 o
  -5  21   4        0.03       -0.25      4.32 o
  -4  21   4       10.20        9.50      2.28 o
  -3  21   4       19.57       22.45      2.57 o
  -2  21   4       17.71       20.13      2.56 o
  -1  21   4       46.12       53.44      3.40 o
   0  21   4       43.59       43.79      2.92 o
   1  21   4        3.43        1.74      1.77 o
   2  21   4        0.06       -1.79      1.79 o
   3  21   4        0.07       -2.56      2.56 o
   4  21   4       24.57       27.95      3.66 o
   5  21   4        3.30       -8.76      8.76 o
  -4  22   4       27.04       30.16      3.27 o
  -3  22   4        3.74        4.30      2.32 o
  -2  22   4       45.96       49.80      3.53 o
  -1  22   4       39.63       50.04      3.55 o
   0  22   4        5.85        3.29      1.75 o
   1  22   4        4.55        1.98      1.97 o
   2  22   4       27.32       26.19      2.98 o
   3  22   4        0.00       -2.66      2.66 o
   4  22   4        2.27        3.00      7.01 o
  -4  23   4        6.00        7.08      2.70 o
  -3  23   4       22.93       19.87      3.15 o
  -2  23   4       83.70       91.21      4.41 o
  -1  23   4      151.33      178.14      5.77 o
   0  23   4        0.32       -0.48      1.78 o
   1  23   4       20.05       20.31      2.54 o
   2  23   4        0.26       -2.06      2.06 o
   3  23   4        2.68        0.49      4.22 o
   4  23   4        2.24       -5.99      5.99 o
  -4  24   4       61.36       59.21      5.93 o
  -3  24   4       15.18        8.80      2.64 o
  -2  24   4       21.44       21.39      3.06 o
  -1  24   4       51.25       53.24      3.74 o
   0  24   4       22.87       25.74      2.62 o
   1  24   4        1.89       -0.51      2.23 o
   2  24   4        7.13        3.40      3.97 o
   3  24   4        0.52       -2.65      7.26 o
  -3  25   4        7.94        8.87      3.34 o
  -2  25   4       51.93       58.60      4.24 o
  -1  25   4       16.84       21.79      3.08 o
   0  25   4        0.21       -2.42      2.42 o
   1  25   4       45.03       45.91      4.67 o
   2  25   4       24.05       25.35      7.37 o
  -3  26   4       56.91       93.09     12.90 o
  -2  26   4        2.36        0.67      4.26 o
  -1  26   4       34.54       29.41      4.81 o
   0  26   4       15.83       16.62      7.37 o
   1  26   4        0.83        3.69      6.22 o
  -1  27   4       37.53       41.25      7.83 o
  -7   0   5       26.08       24.07      6.17 o
  -5   0   5      301.89      316.41      7.30 o
  -3   0   5      361.34      353.86      7.10 o
  -1   0   5        3.69        7.14      1.52 o
   1   0   5     1350.60     1323.42     21.58 o
   3   0   5      196.74      196.23      9.79 o
   5   0   5       15.48       13.33      6.57 o
   7   0   5        1.69        0.14      3.91 o
  -8   1   5        0.94       -2.94      3.13 o
  -7   1   5       69.72       61.11      5.80 o
  -6   1   5       16.04       10.74      2.81 o
  -5   1   5        6.19        5.19      2.18 o
  -4   1   5     1050.09     1052.24     11.80 o
  -3   1   5      433.80      444.68      4.56 o
  -2   1   5     1305.69     1392.30     11.74 o
  -1   1   5       34.72       25.00      1.23 o
   0   1   5        8.12        6.55      0.76 o
   1   1   5      220.40      215.51      4.51 o
   2   1   5        1.75       -1.71      1.71 o
   3   1   5       16.47       19.92      1.93 o
   4   1   5       16.40       14.45      2.31 o
   5   1   5       32.26       30.37      3.61 o
   6   1   5        0.96       -0.85      2.17 o
   7   1   5        7.00        5.07      3.20 o
  -8   2   5        3.91       -0.23      3.04 o
  -7   2   5      114.74      116.59      8.22 o
  -6   2   5       42.96       35.96      4.12 o
  -5   2   5      417.24      396.35      8.07 o
  -4   2   5      295.45      285.25      5.02 o
  -3   2   5      234.54      221.73      3.00 o
  -2   2   5      319.23      356.69      3.90 o
  -1   2   5     4251.32     4382.64     43.54 o
   0   2   5        5.22        3.74      0.76 o
   1   2   5        0.73       -1.16      1.36 o
   2   2   5       51.82       46.19      2.79 o
   3   2   5      125.58      119.07      3.91 o
   4   2   5        9.84        6.60      1.86 o
   5   2   5       87.82       92.34     10.52 o
   6   2   5        0.14       -0.65      2.33 o
   7   2   5        1.20       -0.54      2.75 o
  -8   3   5        0.16       -1.18      3.12 o
  -7   3   5       14.40       11.74      3.48 o
  -6   3   5        5.32        4.79      1.35 o
  -5   3   5      690.59      673.22     11.86 o
  -4   3   5       53.75       44.68      1.94 o
  -3   3   5       29.75       24.62      1.20 o
  -2   3   5       24.68       13.21      0.81 o
  -1   3   5     1723.14     1811.16     18.15 o
   0   3   5       67.06       47.01      1.90 o
   1   3   5      532.70      551.25      7.06 o
   2   3   5       12.76       12.93      1.44 o
   3   3   5      126.62      125.51      3.12 o
   4   3   5       24.91       24.28      2.39 o
   5   3   5       13.99       14.94      4.29 o
   6   3   5        0.51        0.91      2.67 o
   7   3   5        6.01        4.84      3.00 o
  -8   4   5        3.33       -0.24      3.68 o
  -7   4   5        0.84        0.94      2.28 o
  -6   4   5        1.96        1.64      1.52 o
  -5   4   5      330.32      326.09      7.44 o
  -4   4   5      134.70      148.26      2.62 o
  -3   4   5      745.89      723.47      7.31 o
  -2   4   5       19.22       16.97      0.93 o
  -1   4   5      130.08      118.02      2.56 o
   0   4   5      132.76      116.95      2.83 o
   1   4   5      233.88      255.39      4.21 o
   2   4   5      255.92      266.79      4.69 o
   3   4   5       53.26       45.55      2.01 o
   4   4   5       33.07       32.64      2.55 o
   5   4   5       15.60       15.94      2.75 o
   6   4   5        1.81        1.53      2.64 o
   7   4   5        0.27        2.22      2.94 o
  -8   5   5       57.43       52.34      6.86 o
  -7   5   5       60.56       51.44      4.47 o
  -6   5   5        9.69        8.10      1.83 o
  -5   5   5      108.97      115.76      5.77 o
  -4   5   5       15.92       15.99      1.14 o
  -3   5   5       66.65       58.40      1.62 o
  -2   5   5       83.37       83.10      1.79 o
  -1   5   5      189.48      174.52      3.21 o
   0   5   5      191.85      188.07      3.74 o
   1   5   5       57.81       49.88      2.03 o
   2   5   5      358.86      364.15      4.77 o
   3   5   5      175.40      167.04      3.48 o
   4   5   5       15.83       15.50      2.61 o
   5   5   5       24.92       23.41      3.09 o
   6   5   5        2.67        1.24      2.66 o
   7   5   5        1.47       -0.85      2.74 o
  -8   6   5       14.69       14.98      4.61 o
  -7   6   5       93.03      124.84      6.73 o
  -6   6   5       27.81       28.47      2.48 o
  -5   6   5      117.58      124.94      4.64 o
  -4   6   5      152.22      143.51      2.54 o
  -3   6   5      482.49      495.21      6.23 o
  -2   6   5       10.45        8.79      0.80 o
  -1   6   5      216.61      223.06      3.31 o
   0   6   5      655.69      634.88      6.77 o
   1   6   5       18.69       21.21      1.35 o
   2   6   5     1184.78     1216.95     12.48 o
   3   6   5      218.09      206.66      6.33 o
   4   6   5       19.10       18.91      2.63 o
   5   6   5        4.39        6.10      2.45 o
   6   6   5        9.79        5.71      2.79 o
   7   6   5        0.29       -2.41      3.91 o
  -8   7   5        8.09        4.33      4.23 o
  -7   7   5      105.85      124.81      4.82 o
  -6   7   5       17.66       16.29      2.13 o
  -5   7   5      126.20      123.83      4.30 o
  -4   7   5       24.96       19.47      2.06 o
  -3   7   5       94.43       91.25      2.72 o
  -2   7   5        0.22        0.09      0.59 o
  -1   7   5      510.90      487.45      6.97 o
   0   7   5       62.51       67.49      1.81 o
   1   7   5      633.10      647.66      7.79 o
   2   7   5       22.48       23.86      1.84 o
   3   7   5       56.63       56.53      3.14 o
   4   7   5      272.62      290.17      6.58 o
   5   7   5       31.39       29.88      3.19 o
   6   7   5        0.52        4.52      2.75 o
   7   7   5        4.63        1.93      4.26 o
  -8   8   5        0.01       -5.53      5.53 o
  -7   8   5       20.76       22.32      2.60 o
  -6   8   5       12.48       14.14      2.18 o
  -5   8   5       25.32       10.85      2.16 o
  -4   8   5        0.52       -1.23      1.55 o
  -3   8   5      221.04      224.47      4.42 o
  -2   8   5       57.56       58.69      2.10 o
  -1   8   5      321.63      326.65      5.26 o
   0   8   5        2.65        4.01      0.70 o
   1   8   5       10.24       12.80      1.16 o
   2   8   5       12.15        8.12      1.18 o
   3   8   5       49.06       45.94      2.28 o
   4   8   5      105.49      117.59      6.11 o
   5   8   5      291.82      350.46      8.73 o
   6   8   5        3.13        1.02      2.89 o
   7   8   5        0.42        4.15      7.60 o
  -8   9   5        2.04        3.46      6.91 o
  -7   9   5       28.74       30.20      3.10 o
  -6   9   5       42.63       39.32      2.94 o
  -5   9   5       15.98       24.58      2.59 o
  -4   9   5      190.66      161.11      5.63 o
  -3   9   5      183.61      180.01      3.79 o
  -2   9   5      175.69      185.06      3.05 o
  -1   9   5      449.19      440.03      5.82 o
   0   9   5       32.91       39.07      1.45 o
   1   9   5      222.66      214.41      3.77 o
   2   9   5        1.52        1.43      1.06 o
   3   9   5       68.61       60.77      2.73 o
   4   9   5        0.11       -1.79      1.79 o
   5   9   5      303.35      325.65     16.86 o
   6   9   5       12.56       12.53      3.37 o
   7   9   5        0.18       -1.84      7.37 o
  -7  10   5       14.77       12.06      2.54 o
  -6  10   5        3.77        2.50      2.09 o
  -5  10   5      311.36      310.30      9.21 o
  -4  10   5      206.90      162.02      4.00 o
  -3  10   5       37.90       31.37      2.29 o
  -2  10   5       17.67       22.77      1.35 o
  -1  10   5        4.96        5.46      0.96 o
   0  10   5        0.30        0.00      0.74 o
   1  10   5      301.90      303.24      4.68 o
   2  10   5       45.99       40.45      2.12 o
   3  10   5        0.64       -1.11      1.11 o
   4  10   5        0.03       -0.47      2.06 o
   5  10   5       47.12       46.35      4.30 o
   6  10   5       12.40       16.07      4.01 o
   7  10   5       12.32       11.06      9.22 o
  -7  11   5       30.13       35.34      3.52 o
  -6  11   5       35.68       37.95      3.68 o
  -5  11   5       83.71       83.38      5.41 o
  -4  11   5        1.49        1.32      1.24 o
  -3  11   5      108.58      102.88      3.11 o
  -2  11   5      499.78      476.25      5.97 o
  -1  11   5      306.56      322.14      4.57 o
   0  11   5        0.02       -0.90      0.90 o
   1  11   5       23.17       22.64      1.60 o
   2  11   5      104.36       88.51      2.71 o
   3  11   5        0.11       -1.27      1.27 o
   4  11   5        1.55        0.38      1.99 o
   5  11   5        0.05        1.56      2.25 o
   6  11   5       40.72       35.32      4.74 o
  -7  12   5       57.26       67.66      8.32 o
  -6  12   5        8.86        3.96      2.46 o
  -5  12   5        0.24       -0.35      2.28 o
  -4  12   5       39.76       37.95      2.54 o
  -3  12   5      175.48      170.11      4.29 o
  -2  12   5      759.73      732.55      9.62 o
  -1  12   5     1115.26     1060.77     10.82 o
   0  12   5        8.03        6.21      1.17 o
   1  12   5        8.41        6.41      1.34 o
   2  12   5       25.84       22.26      1.73 o
   3  12   5        6.44        4.12      1.47 o
   4  12   5        9.12        4.90      2.15 o
   5  12   5       26.80       22.98      3.30 o
   6  12   5        5.46        6.09      3.31 o
  -7  13   5       27.43       23.91      3.61 o
  -6  13   5       22.24       19.71      3.25 o
  -5  13   5       69.24       73.27      4.65 o
  -4  13   5        8.31        5.85      1.76 o
  -3  13   5       11.20       12.52      1.66 o
  -2  13   5      141.48      133.20      3.85 o
  -1  13   5     1979.46     1968.77     19.20 o
   0  13   5       69.45       65.55      2.95 o
   1  13   5       54.68       54.95      2.37 o
   2  13   5       14.11       13.11      1.59 o
   3  13   5        1.02       -1.35      1.35 o
   4  13   5        1.23       -1.80      1.80 o
   5  13   5        2.48        1.35      2.52 o
   6  13   5        6.22        1.02      3.66 o
  -7  14   5        4.77        7.13      3.80 o
  -6  14   5        0.37        2.79      2.50 o
  -5  14   5       32.60       32.93      3.69 o
  -4  14   5       24.43       24.25      2.37 o
  -3  14   5        7.35        6.55      2.24 o
  -2  14   5        1.47       -0.88      1.41 o
  -1  14   5       87.36      101.20      3.26 o
   0  14   5       11.07       11.22      1.38 o
   1  14   5       97.69      102.36      3.06 o
   2  14   5       16.88       12.46      1.66 o
   3  14   5        4.37        3.28      1.61 o
   4  14   5        0.31       -0.56      1.85 o
   5  14   5        1.90       -0.53      2.70 o
   6  14   5       29.18       28.53      8.76 o
  -7  15   5       20.07       25.43      5.12 o
  -6  15   5       20.23       15.46      3.18 o
  -5  15   5       51.32       46.35      4.29 o
  -4  15   5       82.73       77.79      3.78 o
  -3  15   5        0.14       -1.23      1.23 o
  -2  15   5       70.02       63.39      3.03 o
  -1  15   5       16.64       15.78      1.78 o
   0  15   5      136.95      125.31      3.24 o
   1  15   5      258.16      251.04      4.76 o
   2  15   5       22.91       23.42      1.90 o
   3  15   5       66.17       68.61      4.36 o
   4  15   5       13.20       11.08      2.62 o
   5  15   5       47.67       48.12      4.86 o
   6  15   5        0.18        5.07      8.30 o
  -6  16   5        4.66        6.32      2.88 o
  -5  16   5       65.47       63.62      4.92 o
  -4  16   5       63.77       61.07      3.62 o
  -3  16   5       58.54       52.77      2.85 o
  -2  16   5       85.10       71.35      3.65 o
  -1  16   5       21.75       20.57      2.15 o
   0  16   5        4.25        2.01      1.09 o
   1  16   5       23.56       29.95      3.02 o
   2  16   5       38.00       27.29      2.12 o
   3  16   5       31.15       28.58      2.58 o
   4  16   5        0.01       -2.04      2.04 o
   5  16   5        9.01        9.19      3.09 o
  -6  17   5       18.81       20.08      4.90 o
  -5  17   5       15.67       18.91      4.72 o
  -4  17   5      166.06      168.32      5.57 o
  -3  17   5        0.06       -0.86      1.46 o
  -2  17   5        0.51       -0.60      1.43 o
  -1  17   5       35.36       36.06      2.56 o
   0  17   5      149.11      160.00      3.87 o
   1  17   5       50.48       43.59      2.51 o
   2  17   5       17.03       15.88      1.84 o
   3  17   5       21.10       12.58      2.40 o
   4  17   5        5.62       -0.70      2.34 o
   5  17   5        4.76        5.51      3.88 o
  -6  18   5       10.78       16.26      5.63 o
  -5  18   5        2.17       -0.74      2.47 o
  -4  18   5        6.11        8.89      2.03 o
  -3  18   5       60.67       61.25      3.28 o
  -2  18   5       17.20       15.32      2.06 o
  -1  18   5      316.52      331.25      6.56 o
   0  18   5       17.96       12.43      1.68 o
   1  18   5       13.00       12.58      1.85 o
   2  18   5      164.30      165.78      4.37 o
   3  18   5        0.45       -1.29      1.75 o
   4  18   5        9.74        6.91      2.71 o
   5  18   5       17.63       23.73      8.76 o
  -6  19   5       60.44       53.00     12.21 o
  -5  19   5        8.34       -2.60      4.74 o
  -4  19   5       27.90       29.02      3.26 o
  -3  19   5        7.91        5.44      1.87 o
  -2  19   5       10.99       11.05      2.03 o
  -1  19   5        6.02       11.74      1.99 o
   0  19   5       94.56       98.58      3.90 o
   1  19   5       24.86       22.23      2.23 o
   2  19   5       85.75       90.55      3.52 o
   3  19   5       27.66       22.86      3.00 o
   4  19   5        0.08       -2.23      2.50 o
  -5  20   5        3.17       -3.14      4.06 o
  -4  20   5        6.67        5.63      2.60 o
  -3  20   5        8.25        4.81      1.84 o
  -2  20   5       32.75       35.05      2.84 o
  -1  20   5       54.90       49.41      3.16 o
   0  20   5      171.62      192.93      7.36 o
   1  20   5       37.96       40.10      2.71 o
   2  20   5        0.51        1.78      1.91 o
   3  20   5        2.66        2.51      2.52 o
   4  20   5       11.00        9.59      3.24 o
  -5  21   5       10.45       13.60      8.30 o
  -4  21   5       44.36       39.10      4.17 o
  -3  21   5        2.49       -0.63      1.82 o
  -2  21   5        4.41        0.10      1.91 o
  -1  21   5      340.93      384.42      7.65 o
   0  21   5      205.70      246.11      6.34 o
   1  21   5        7.08        9.55      2.17 o
   2  21   5       30.70       28.03      3.10 o
   3  21   5        8.24        4.50      3.02 o
   4  21   5        0.18       -3.92      3.92 o
  -4  22   5       24.94       32.12      5.63 o
  -3  22   5        3.98        2.22      2.52 o
  -2  22   5        1.26        4.99      2.20 o
  -1  22   5      190.68      215.69      8.09 o
   0  22   5        5.59       10.28      2.34 o
   1  22   5        0.06       -1.85      1.98 o
   2  22   5        2.58        2.06      2.60 o
   3  22   5        2.39       -1.85      2.53 o
   4  22   5        9.54        2.53      6.45 o
  -4  23   5       47.26       44.62      5.08 o
  -3  23   5       19.88       21.15      3.10 o
  -2  23   5        1.24        3.42      2.34 o
  -1  23   5        0.21        5.84      2.02 o
   0  23   5       59.58       55.98      3.80 o
   1  23   5        3.84        4.36      2.62 o
   2  23   5       25.13       23.27      3.81 o
   3  23   5        0.02        1.84      5.99 o
  -4  24   5        2.28        5.99      4.61 o
  -3  24   5       12.62       12.24      4.72 o
  -2  24   5       46.19       55.03      4.35 o
  -1  24   5        0.01        1.65      2.59 o
   0  24   5        2.35        1.54      2.68 o
   1  24   5        5.34        4.35      3.16 o
   2  24   5        1.97        4.61      5.99 o
  -2  25   5        0.83        2.47      5.88 o
  -1  25   5        1.08        0.88      3.65 o
   0  25   5       73.38       91.51      6.78 o
   1  25   5        0.02       -5.99      5.99 o
  -1  26   5        7.25        5.07      6.22 o
   0  26   5       16.55       28.11      8.30 o
   1  26   5        0.94       -5.07      5.76 o
  -8   0   6        6.67        7.66      5.44 o
  -6   0   6       11.47       18.26      4.79 o
  -4   0   6      409.87      391.32      9.24 o
  -2   0   6      227.30      212.69      4.21 o
   0   0   6       57.89       71.97      5.53 o
   2   0   6      368.03      357.61      8.69 o
   4   0   6        0.48       -1.99      1.99 o
   6   0   6        5.09        3.50      3.81 o
  -8   1   6       22.53       25.58      5.32 o
  -7   1   6       20.84       18.17      3.94 o
  -6   1   6      291.27      322.61     11.15 o
  -5   1   6        0.00       -0.73      1.11 o
  -4   1   6      325.87      336.93      5.94 o
  -3   1   6       12.83       10.23      0.90 o
  -2   1   6       84.11       85.97      1.91 o
  -1   1   6      120.54      126.57      2.76 o
   0   1   6      730.27      736.00      8.65 o
   1   1   6        5.44        5.26      1.26 o
   2   1   6       88.54       96.85      3.67 o
   3   1   6        0.02       -1.19      1.19 o
   4   1   6        4.41        4.33      1.91 o
   5   1   6        0.01       -2.13      2.26 o
   6   1   6        2.29       -0.91      2.50 o
   7   1   6        0.42        0.58      4.88 o
  -8   2   6        2.14        0.00      3.59 o
  -7   2   6        8.41        8.44      3.19 o
  -6   2   6       15.67       14.93      3.16 o
  -5   2   6        0.00       -1.11      1.11 o
  -4   2   6       52.10       45.49      2.73 o
  -3   2   6      612.85      649.80      6.89 o
  -2   2   6      646.96      671.92      6.94 o
  -1   2   6        6.34        7.05      0.95 o
   0   2   6      136.59      136.52      4.46 o
   1   2   6        0.52       -0.80      0.80 o
   2   2   6      182.35      164.11      3.75 o
   3   2   6        3.88        0.86      1.46 o
   4   2   6       14.78       11.23      2.23 o
   5   2   6        8.52        4.78      2.85 o
   6   2   6        6.44        2.15      2.65 o
   7   2   6        0.65       -3.33      6.91 o
  -8   3   6       51.03       52.91      6.95 o
  -7   3   6        6.22        3.15      2.88 o
  -6   3   6       90.77      100.04      4.13 o
  -5   3   6        1.18        1.55      1.37 o
  -4   3   6       41.31       40.71      2.84 o
  -3   3   6       65.20       66.30      1.98 o
  -2   3   6      508.24      495.16      5.52 o
  -1   3   6       92.51      100.98      2.53 o
   0   3   6       22.04       21.89      1.69 o
   1   3   6        9.25        9.25      1.21 o
   2   3   6        8.35        9.72      1.43 o
   3   3   6       30.20       29.82      2.64 o
   4   3   6       49.27       51.49      3.27 o
   5   3   6       17.07       12.89      4.78 o
   6   3   6       29.16       22.12      3.57 o
   7   3   6        0.58       -4.06      4.15 o
  -8   4   6       14.35       16.60      6.13 o
  -7   4   6        9.18        5.68      3.14 o
  -6   4   6        3.14        3.97      1.71 o
  -5   4   6       28.00       30.75      3.12 o
  -4   4   6     1230.52     1207.55     15.35 o
  -3   4   6       77.07       64.26      2.82 o
  -2   4   6        7.84        8.18      0.75 o
  -1   4   6        3.90        4.47      1.00 o
   0   4   6       48.12       44.57      2.16 o
   1   4   6       27.29       26.68      1.72 o
   2   4   6      138.02      151.38      3.76 o
   3   4   6      265.08      252.52      5.50 o
   4   4   6       30.40       31.21      2.76 o
   5   4   6       10.91        4.73      2.69 o
   6   4   6       18.74       18.64      3.76 o
   7   4   6        2.63       -3.23      6.91 o
  -8   5   6        1.73        1.07      4.76 o
  -7   5   6        0.69        0.33      2.43 o
  -6   5   6       82.97       94.60      6.00 o
  -5   5   6       40.70       37.60      2.76 o
  -4   5   6      458.92      479.14      7.62 o
  -3   5   6       23.12       22.87      1.54 o
  -2   5   6        1.63       -0.53      0.53 o
  -1   5   6       20.89       20.45      1.42 o
   0   5   6      582.61      561.58      7.90 o
   1   5   6        0.17       -0.85      0.85 o
   2   5   6      225.86      219.57      4.40 o
   3   5   6       41.34       42.62      2.69 o
   4   5   6       67.38       69.44      5.81 o
   5   5   6       11.36        8.28      2.67 o
   6   5   6        0.17        0.60      2.99 o
   7   5   6        0.00       -1.61      7.14 o
  -8   6   6        0.00       -3.15      4.30 o
  -7   6   6       72.77       85.41      9.09 o
  -6   6   6       58.81       66.82      3.65 o
  -5   6   6        0.40        1.12      1.51 o
  -4   6   6      141.86      148.30      3.73 o
  -3   6   6      151.72      137.73      3.24 o
  -2   6   6        0.31       -0.55      0.55 o
  -1   6   6       29.74       27.77      1.66 o
   0   6   6        2.26        4.57      1.16 o
   1   6   6        4.25        3.73      1.16 o
   2   6   6        2.36        6.45      1.22 o
   3   6   6      438.78      423.91      7.46 o
   4   6   6       37.72       43.12      3.42 o
   5   6   6       68.43       80.04      5.39 o
   6   6   6        0.22        3.68      3.04 o
   7   6   6        0.75       -1.61      6.91 o
  -7   7   6        8.25       12.13      3.43 o
  -6   7   6       43.88       41.97      3.00 o
  -5   7   6       76.27       58.89      3.45 o
  -4   7   6      243.66      251.15      5.08 o
  -3   7   6      100.35      113.66      2.99 o
  -2   7   6      367.94      388.41      5.21 o
  -1   7   6       10.02        6.78      1.20 o
   0   7   6      473.86      493.47      7.34 o
   1   7   6       11.45       10.24      1.22 o
   2   7   6      214.86      215.72      5.13 o
   3   7   6      647.93      632.61     13.07 o
   4   7   6        0.01        7.93      2.01 o
   5   7   6       16.29       21.74      3.14 o
   6   7   6       30.08       33.53      4.40 o
   7   7   6        1.36        3.69      7.60 o
  -7   8   6        1.91        2.30      2.95 o
  -6   8   6       40.64       48.14      3.41 o
  -5   8   6        1.70       -1.43      1.43 o
  -4   8   6       74.82       65.87      3.34 o
  -3   8   6      132.37      116.40      3.40 o
  -2   8   6       60.55       53.58      2.41 o
  -1   8   6      145.74      131.21      3.22 o
   0   8   6        1.02        4.89      1.34 o
   1   8   6       20.48       14.97      1.29 o
   2   8   6      975.91      941.84     11.49 o
   3   8   6      172.87      171.56      4.25 o
   4   8   6       34.78       38.95      3.07 o
   5   8   6       20.91       24.31      3.28 o
   6   8   6       22.85       27.44      4.21 o
  -7   9   6        8.88        7.98      2.61 o
  -6   9   6       99.61       91.05      5.99 o
  -5   9   6        0.59       -0.37      1.46 o
  -4   9   6        0.06       -0.92      1.19 o
  -3   9   6       11.66        7.39      1.40 o
  -2   9   6      352.34      355.47      5.63 o
  -1   9   6      426.15      424.34      5.93 o
   0   9   6       62.04       64.16      2.31 o
   1   9   6       26.16       26.59      1.61 o
   2   9   6     1004.56     1007.40     11.93 o
   3   9   6       66.80       67.51      6.07 o
   4   9   6        8.91        7.31      2.38 o
   5   9   6        2.49        8.84      2.71 o
   6   9   6        0.02        1.14      3.05 o
  -7  10   6       15.98       20.00      3.23 o
  -6  10   6       19.86       22.55      3.11 o
  -5  10   6        5.32        5.54      2.41 o
  -4  10   6       52.75       59.44      2.73 o
  -3  10   6      103.75       98.77      3.40 o
  -2  10   6      346.58      337.77      5.84 o
  -1  10   6       74.69       77.82      2.46 o
   0  10   6      571.24      603.69      8.39 o
   1  10   6       12.85       12.38      1.54 o
   2  10   6        8.08       18.88      2.27 o
   3  10   6       17.33       17.69      1.91 o
   4  10   6        2.32       -0.66      1.99 o
   5  10   6        2.96        1.35      2.41 o
   6  10   6        1.64        5.76      5.76 o
  -7  11   6        0.32       -0.31      2.38 o
  -6  11   6       64.67       74.91      5.29 o
  -5  11   6        6.18        3.89      2.11 o
  -4  11   6      245.51      241.53      5.81 o
  -3  11   6       78.08       76.52      3.06 o
  -2  11   6      142.38      138.41      3.83 o
  -1  11   6      746.13      794.56     11.18 o
   0  11   6      794.13      805.51      8.51 o
   1  11   6       54.38       45.39      2.35 o
   2  11   6      135.61      139.54      3.58 o
   3  11   6        7.27        4.84      1.59 o
   4  11   6        0.75       -2.13      2.13 o
   5  11   6        1.87       -2.41      2.41 o
  -7  12   6       11.85       10.58      4.68 o
  -6  12   6       29.59       36.24      3.81 o
  -5  12   6       18.97       16.98      2.99 o
  -4  12   6        2.79        1.84      1.63 o
  -3  12   6       26.28       19.58      2.27 o
  -2  12   6       31.04       25.11      2.09 o
  -1  12   6      344.33      332.59      5.72 o
   0  12   6       56.04       64.09      3.00 o
   1  12   6        0.07       -1.09      1.09 o
   2  12   6       12.99       12.47      1.57 o
   3  12   6        2.54        1.27      1.50 o
   4  12   6        1.83        1.28      2.41 o
   5  12   6        1.66       -0.52      2.97 o
  -7  13   6        8.85        6.68      3.29 o
  -6  13   6       34.54       32.37      5.29 o
  -5  13   6        0.00       -2.16      2.16 o
  -4  13   6        0.75        0.23      1.58 o
  -3  13   6        9.29        9.06      1.83 o
  -2  13   6       11.94       10.63      1.69 o
  -1  13   6      634.74      614.55      8.09 o
   0  13   6       74.35       74.98      2.82 o
   1  13   6        1.49       -0.50      1.30 o
   2  13   6        3.55        2.88      1.47 o
   3  13   6        6.41        5.22      1.79 o
   4  13   6       12.07       11.68      3.21 o
   5  13   6        3.27        0.46      3.10 o
  -7  14   6        1.80        2.07      4.61 o
  -6  14   6        3.97        3.38      2.72 o
  -5  14   6       10.56        5.20      2.51 o
  -4  14   6      298.53      310.40      7.15 o
  -3  14   6      285.81      285.55      6.21 o
  -2  14   6        0.20       -1.27      1.27 o
  -1  14   6        0.37       -0.09      1.44 o
   0  14   6      113.78      115.22      4.10 o
   1  14   6      231.26      219.97      4.88 o
   2  14   6        8.49        8.70      1.72 o
   3  14   6       34.48       33.18      2.65 o
   4  14   6       10.62       12.15      3.55 o
   5  14   6        3.50       -2.34      3.25 o
  -6  15   6        9.54        8.90      3.15 o
  -5  15   6        3.40        0.46      2.60 o
  -4  15   6      222.79      222.61      6.17 o
  -3  15   6       27.93       24.67      2.49 o
  -2  15   6        3.53        0.42      1.43 o
  -1  15   6       51.22       50.10      2.83 o
   0  15   6       16.08       17.27      1.89 o
   1  15   6       35.53       32.03      2.46 o
   2  15   6      168.35      159.12      4.29 o
   3  15   6        1.03       -0.95      1.84 o
   4  15   6        3.91        2.71      2.98 o
   5  15   6        0.17        0.87      3.46 o
  -6  16   6      102.45      124.71      8.98 o
  -5  16   6        3.44        1.29      2.99 o
  -4  16   6       16.76       30.14      2.90 o
  -3  16   6       47.45       50.95      2.98 o
  -2  16   6       17.62       16.09      2.11 o
  -1  16   6       86.83       86.92      4.36 o
   0  16   6        5.47        5.20      1.52 o
   1  16   6       53.43       55.41      2.94 o
   2  16   6       85.68       81.69      3.49 o
   3  16   6        5.07        6.50      2.26 o
   4  16   6        0.53       -2.81      2.81 o
   5  16   6        5.36       -4.38      6.22 o
  -6  17   6       28.87       25.58      9.68 o
  -5  17   6        0.34       -3.46      3.46 o
  -4  17   6        4.64        3.53      3.29 o
  -3  17   6       25.62       28.65      2.46 o
  -2  17   6       66.72       63.10      3.28 o
  -1  17   6        1.80       -0.36      1.58 o
   0  17   6       58.87       63.10      3.94 o
   1  17   6       21.86       14.96      2.12 o
   2  17   6        2.79        1.17      1.70 o
   3  17   6        1.80        0.95      2.17 o
   4  17   6        1.11       -2.59      2.59 o
   5  17   6        0.07       -3.00      6.45 o
  -5  18   6       91.94      112.15     12.01 o
  -4  18   6       10.87       10.80      2.59 o
  -3  18   6       64.00       59.47      3.29 o
  -2  18   6       61.14       60.94      3.34 o
  -1  18   6       12.92       10.28      2.16 o
   0  18   6        7.85        9.91      1.93 o
   1  18   6        1.68       -1.29      1.53 o
   2  18   6       15.45       13.39      2.35 o
   3  18   6       46.68       37.11      3.41 o
   4  18   6        0.60       -2.79      2.79 o
  -5  19   6       62.86       48.99      9.71 o
  -4  19   6       65.24       75.29      6.35 o
  -3  19   6        7.77        5.67      1.79 o
  -2  19   6        2.76        0.80      1.60 o
  -1  19   6       88.79       83.14      3.87 o
   0  19   6        2.14        3.86      1.94 o
   1  19   6        0.54       -1.14      1.69 o
   2  19   6       41.02       39.58      3.26 o
   3  19   6        9.98       11.11      2.62 o
   4  19   6        2.72       -4.15      4.49 o
  -5  20   6       10.11        5.99      8.99 o
  -4  20   6      124.60      153.41      7.38 o
  -3  20   6       27.36       25.55      2.92 o
  -2  20   6       28.28       27.03      2.70 o
  -1  20   6       27.63       23.29      2.66 o
   0  20   6       94.40      108.46      4.77 o
   1  20   6        1.00        1.71      2.41 o
   2  20   6        0.01        0.35      1.83 o
   3  20   6        3.81        0.43      3.43 o
   4  20   6        0.00       -5.99      6.45 o
  -5  21   6        0.29       -3.23      7.83 o
  -4  21   6        2.95        0.91      6.20 o
  -3  21   6        0.09       -2.58      2.58 o
  -2  21   6       13.63       11.81      2.36 o
  -1  21   6       17.53       16.93      2.60 o
   0  21   6       23.92       24.23      2.84 o
   1  21   6        2.41        1.26      2.25 o
   2  21   6        0.08       -2.38      2.59 o
   3  21   6        0.80       -3.20      3.36 o
  -4  22   6        8.64       -0.46      7.60 o
  -3  22   6       78.39       72.76      4.39 o
  -2  22   6        1.67        0.09      2.04 o
  -1  22   6       10.45       18.01      2.81 o
   0  22   6        0.43        5.10      2.33 o
   1  22   6       15.99       15.26      3.09 o
   2  22   6        6.33        3.37      2.82 o
   3  22   6        5.02       -0.31      4.13 o
  -3  23   6        0.35        1.61      5.07 o
  -2  23   6       16.43       18.10      2.89 o
  -1  23   6      207.27      254.31      7.15 o
   0  23   6        2.32        7.02      2.46 o
   1  23   6        8.18        6.50      2.73 o
   2  23   6        7.77       -1.84      5.53 o
  -2  24   6       40.97       44.93      8.53 o
  -1  24   6        1.78        9.62      4.05 o
   0  24   6       13.49       17.76      3.88 o
   1  24   6       76.13       64.52      9.91 o
   0  25   6       11.52        7.33      4.97 o
   1  25   6        8.06        4.15      6.91 o
  -7   0   7       16.81       20.51      8.99 o
  -5   0   7      224.37      246.38      8.08 o
  -3   0   7      401.76      405.48      9.64 o
  -1   0   7       25.52       30.36      2.74 o
   1   0   7       58.58       44.92      4.64 o
   3   0   7        8.65        8.89      2.80 o
   5   0   7        2.22       -2.48      3.41 o
  -7   1   7        3.79       -0.75      4.36 o
  -6   1   7        3.07        2.73      3.04 o
  -5   1   7        6.07        6.71      1.64 o
  -4   1   7       34.35       26.65      1.93 o
  -3   1   7        3.23        1.08      1.22 o
  -2   1   7       21.75       20.14      1.45 o
  -1   1   7      550.34      553.49      7.35 o
   0   1   7      576.69      562.50     14.31 o
   1   1   7        7.43        5.76      1.38 o
   2   1   7       21.31       18.62      1.99 o
   3   1   7        5.19        4.85      1.66 o
   4   1   7        6.10        2.67      2.09 o
   5   1   7        2.54       -1.25      2.53 o
   6   1   7        0.23       -2.73      2.73 o
  -7   2   7       67.48       64.92      9.09 o
  -6   2   7        0.08       -0.98      2.80 o
  -5   2   7       40.22       44.12      2.32 o
  -4   2   7       15.27        9.90      2.16 o
  -3   2   7       73.96       69.29      4.96 o
  -2   2   7       24.03       21.43      2.39 o
  -1   2   7     1107.33     1142.29     15.25 o
   0   2   7       12.74       14.29      1.57 o
   1   2   7       34.42       34.78      2.02 o
   2   2   7      266.59      272.07      5.79 o
   3   2   7      267.84      272.23      5.61 o
   4   2   7        0.28       -1.72      1.72 o
   5   2   7        4.36        2.12      2.83 o
   6   2   7        0.67       -1.65      2.83 o
  -7   3   7      120.42      143.05     10.14 o
  -6   3   7        5.50        9.52      3.64 o
  -5   3   7       28.89       32.69      3.28 o
  -4   3   7      241.69      258.75      5.81 o
  -3   3   7      830.09      865.81     12.96 o
  -2   3   7        6.72        3.03      1.07 o
  -1   3   7        6.98       13.59      1.80 o
   0   3   7        7.44        6.71      1.39 o
   1   3   7        1.48        2.52      1.02 o
   2   3   7        2.97        1.58      1.35 o
   3   3   7      295.70      290.45      9.51 o
   4   3   7       10.72       10.78      2.28 o
   5   3   7        0.25        3.50      3.14 o
   6   3   7        0.78       -1.65      3.04 o
  -7   4   7        0.65       -0.09      3.56 o
  -6   4   7        0.03        0.21      1.80 o
  -5   4   7       48.59       48.79      3.40 o
  -4   4   7      570.76      599.00      9.97 o
  -3   4   7      908.47      937.37     13.85 o
  -2   4   7       10.42        7.89      1.25 o
  -1   4   7       51.40       47.11      2.10 o
   0   4   7        9.60        8.46      1.57 o
   1   4   7      181.91      173.16      4.35 o
   2   4   7       20.17       16.31      1.86 o
   3   4   7        3.84        4.88      1.99 o
   4   4   7        0.99        0.45      1.87 o
   5   4   7       76.48      108.39      7.56 o
   6   4   7        8.36        6.89      4.46 o
  -7   5   7        0.11       -2.15      3.24 o
  -6   5   7       99.39      116.51      5.29 o
  -5   5   7        0.07       -0.32      1.61 o
  -4   5   7      132.01      152.72      4.44 o
  -3   5   7        1.10        4.11      1.76 o
  -2   5   7       69.60       61.76      2.51 o
  -1   5   7        9.28        9.39      1.29 o
   0   5   7       77.23       72.82      3.25 o
   1   5   7       15.11       13.18      1.81 o
   2   5   7        3.72        0.56      1.28 o
   3   5   7        9.62        9.72      1.88 o
   4   5   7        4.28       -1.26      1.91 o
   5   5   7      145.33      160.36     13.71 o
  -7   6   7       46.89       49.57      5.32 o
  -6   6   7       20.41       20.81      2.86 o
  -5   6   7       55.68       59.28      3.95 o
  -4   6   7      522.45      463.02      9.23 o
  -3   6   7      155.06      143.47      4.42 o
  -2   6   7        1.09       -1.19      1.19 o
  -1   6   7      260.14      277.59      4.88 o
   0   6   7        4.87        5.46      1.52 o
   1   6   7       61.90       61.48      2.87 o
   2   6   7        3.95       -0.33      1.39 o
   3   6   7       40.86       43.00      3.22 o
   4   6   7        4.86        3.72      3.00 o
   5   6   7        0.07        8.19      3.10 o
  -7   7   7        2.63        1.42      3.78 o
  -6   7   7        0.04       -0.76      1.98 o
  -5   7   7       51.06       47.87      4.37 o
  -4   7   7       22.03       18.62      2.35 o
  -3   7   7      542.94      537.43      9.45 o
  -2   7   7      224.73      221.76      4.92 o
  -1   7   7      135.18      127.57      3.39 o
   0   7   7       96.31       97.01      3.45 o
   1   7   7       39.17       37.85      2.51 o
   2   7   7        1.58       -1.29      1.29 o
   3   7   7       16.78       19.86      2.49 o
   4   7   7        6.32        4.52      2.81 o
   5   7   7       11.39       10.48      3.42 o
  -7   8   7        2.16        5.24      3.97 o
  -6   8   7        1.26       -0.04      1.88 o
  -5   8   7       35.63       31.32      3.36 o
  -4   8   7       23.87       21.31      2.20 o
  -3   8   7      194.72      223.54      5.68 o
  -2   8   7       49.28       50.88      2.73 o
  -1   8   7      209.09      216.18      4.53 o
   0   8   7        0.08       -1.21      1.21 o
   1   8   7        1.15        1.95      1.31 o
   2   8   7        4.20        2.98      1.60 o
   3   8   7      129.43      157.44      5.26 o
   4   8   7       31.37       32.29      4.20 o
   5   8   7        2.52       10.15      3.38 o
  -7   9   7       24.85       23.45      5.87 o
  -6   9   7        4.28        1.51      2.26 o
  -5   9   7       54.29       64.82      3.94 o
  -4   9   7       64.35       59.39      3.07 o
  -3   9   7        2.19        3.04      1.69 o
  -2   9   7       21.12       19.19      2.48 o
  -1   9   7      725.78      720.44      9.52 o
   0   9   7        0.14       -1.32      1.32 o
   1   9   7       11.20        7.84      1.65 o
   2   9   7       10.15        7.97      1.71 o
   3   9   7        1.01        4.24      2.00 o
   4   9   7        4.03        0.92      2.68 o
   5   9   7        3.03       -1.55      3.30 o
  -7  10   7       26.49       27.61      3.81 o
  -6  10   7        4.75        4.28      2.44 o
  -5  10   7      233.69      238.79      7.76 o
  -4  10   7        1.35       -1.54      1.54 o
  -3  10   7      111.37      123.61      4.12 o
  -2  10   7        0.34       -1.35      1.35 o
  -1  10   7      200.75      195.81      4.26 o
   0  10   7      336.92      345.16      6.09 o
   1  10   7       27.30       29.36      1.99 o
   2  10   7       42.69       37.47      2.31 o
   3  10   7       27.44       31.77      3.08 o
   4  10   7       10.45       10.00      3.55 o
   5  10   7        0.37       -1.46      3.05 o
  -7  11   7       31.02       31.43      4.13 o
  -6  11   7       36.81       35.21      3.86 o
  -5  11   7        1.85        2.66      2.30 o
  -4  11   7        0.20       -2.04      2.04 o
  -3  11   7        1.58       -0.10      1.74 o
  -2  11   7       51.88       54.85      3.81 o
  -1  11   7       15.44       15.00      1.90 o
   0  11   7      637.63      632.88      9.18 o
   1  11   7       67.21       72.07      3.71 o
   2  11   7        2.01        3.91      1.50 o
   3  11   7        4.35        6.08      1.83 o
   4  11   7       21.63       20.30      3.95 o
   5  11   7        0.71       -3.01      3.01 o
  -7  12   7        4.78       -2.69      5.88 o
  -6  12   7        0.42       -1.87      2.45 o
  -5  12   7       56.70       62.04      6.14 o
  -4  12   7       36.70       36.12      3.15 o
  -3  12   7      237.99      244.87      6.37 o
  -2  12   7        7.10        3.30      1.55 o
  -1  12   7       48.74       42.59      2.82 o
   0  12   7      104.54      106.13      3.60 o
   1  12   7       58.56       60.18      3.51 o
   2  12   7        0.18        2.28      1.74 o
   3  12   7       60.57       60.31      3.45 o
   4  12   7       14.15        9.36      4.74 o
   5  12   7        0.52       -1.32      3.34 o
  -6  13   7       29.84       24.28      3.85 o
  -5  13   7        7.61        5.17      2.76 o
  -4  13   7       36.16       36.16      4.10 o
  -3  13   7       43.40       45.48      3.35 o
  -2  13   7        0.11       -1.46      1.46 o
  -1  13   7      108.76      113.64      3.86 o
   0  13   7        4.31        0.57      1.58 o
   1  13   7       57.84       56.60      2.92 o
   2  13   7       86.02       99.83      4.34 o
   3  13   7       22.62       20.10      2.33 o
   4  13   7        3.82        1.25      3.36 o
   5  13   7        5.37        2.77      6.45 o
  -6  14   7        7.16        6.52      4.06 o
  -5  14   7       18.60       13.96      3.24 o
  -4  14   7        2.80       -1.84      1.84 o
  -3  14   7      113.43      131.64      6.91 o
  -2  14   7        7.73        5.17      1.94 o
  -1  14   7        1.61        0.55      1.60 o
   0  14   7       25.98       24.38      2.28 o
   1  14   7       94.35      107.64      4.38 o
   2  14   7        0.91        0.34      1.92 o
   3  14   7       37.78       41.31      3.18 o
   4  14   7        0.90       -3.18      3.18 o
   5  14   7        0.01       -5.99      6.22 o
  -6  15   7       82.49       95.44     21.66 o
  -5  15   7       13.39        8.84      3.86 o
  -4  15   7       30.99       36.56      3.24 o
  -3  15   7       45.40       48.58      3.65 o
  -2  15   7       15.20       10.16      2.20 o
  -1  15   7       61.72       65.43      3.20 o
   0  15   7        4.58        1.30      1.71 o
   1  15   7       16.49       17.65      2.15 o
   2  15   7        5.09        5.83      2.01 o
   3  15   7       22.29       23.27      2.97 o
   4  15   7        0.45       -2.51      2.89 o
   5  15   7        2.65       -1.15      7.14 o
  -6  16   7        5.77       -8.76      8.76 o
  -5  16   7       23.98       27.57      5.20 o
  -4  16   7       32.96       34.66      3.90 o
  -3  16   7       69.36       76.04      4.38 o
  -2  16   7       18.69       12.27      2.10 o
  -1  16   7       31.67       35.09      2.71 o
   0  16   7        1.57        0.24      2.00 o
   1  16   7        0.31       -0.74      1.69 o
   2  16   7        4.59        2.25      1.99 o
   3  16   7        3.78        7.51      2.32 o
   4  16   7        7.88        0.97      5.28 o
  -5  17   7       35.51       38.63      6.33 o
  -4  17   7        8.58        8.54      2.45 o
  -3  17   7        4.68        2.64      2.25 o
  -2  17   7       20.09       18.31      2.25 o
  -1  17   7       39.77       43.66      3.86 o
   0  17   7       72.22       67.56      3.72 o
   1  17   7        0.01       -1.73      1.73 o
   2  17   7        1.82       -1.99      2.03 o
   3  17   7        1.64        0.18      2.35 o
   4  17   7        0.27       -0.52      3.52 o
  -5  18   7        1.57       -5.07      8.06 o
  -4  18   7       12.47        6.26      3.44 o
  -3  18   7       87.95      108.31      7.86 o
  -2  18   7        0.11       -1.80      1.80 o
  -1  18   7        0.52       -1.82      1.82 o
   0  18   7        3.90        0.12      2.07 o
   1  18   7       18.94       21.32      2.74 o
   2  18   7        2.80        0.00      1.94 o
   3  18   7        0.25        0.85      2.28 o
  -4  19   7       68.16       71.11      6.25 o
  -3  19   7        2.79        4.65      2.39 o
  -2  19   7       29.82       30.31      2.77 o
  -1  19   7        9.91        4.65      2.15 o
   0  19   7       23.89       24.36      2.86 o
   1  19   7        0.47        1.53      2.19 o
   2  19   7       21.35       22.78      2.86 o
   3  19   7       22.53       18.61      3.41 o
  -4  20   7        7.19       -8.64      8.64 o
  -3  20   7        0.63       -2.52      2.52 o
  -2  20   7        0.74        0.17      1.96 o
  -1  20   7       10.76       15.15      2.59 o
   0  20   7       24.13       22.95      2.84 o
   1  20   7        1.50        0.70      2.26 o
   2  20   7        3.19        0.64      2.52 o
   3  20   7       30.73       24.16      4.72 o
  -4  21   7       15.86        2.30      8.76 o
  -3  21   7        7.64        6.13      4.77 o
  -2  21   7        8.05        3.03      2.80 o
  -1  21   7       24.76       28.81      2.93 o
   0  21   7      145.67      165.14      7.53 o
   1  21   7       56.74       56.47      4.63 o
   2  21   7       13.75        5.53      5.76 o
   3  21   7        1.35       -0.31      4.10 o
  -4  22   7        1.68       -7.83      7.83 o
  -3  22   7       14.63       13.51     13.71 o
  -2  22   7        5.82        3.17      2.52 o
  -1  22   7        1.97        3.27      2.28 o
   0  22   7        2.95        8.39      2.91 o
   1  22   7       86.75       88.77      7.33 o
  -2  23   7       16.36       15.21      7.14 o
  -1  23   7        0.32        6.42      3.71 o
   0  23   7       15.43       20.71      4.52 o
   1  23   7        0.37       -1.84      6.22 o
  -2  24   7       10.53        8.06      6.68 o
   0  24   7      101.31       81.34     11.75 o
  -6   0   8       88.75       82.72     13.60 o
  -4   0   8        3.14        2.38      2.10 o
  -2   0   8      102.21       99.85      4.59 o
   0   0   8        6.57        2.75      2.01 o
   2   0   8        0.74       -1.32      2.11 o
   4   0   8        0.01        5.42      3.75 o
  -7   1   8       10.29       10.52      5.67 o
  -6   1   8      154.09      192.30     14.50 o
  -5   1   8       19.50       18.25      2.78 o
  -4   1   8       41.55       41.69      3.77 o
  -3   1   8        3.90       -1.10      1.77 o
  -2   1   8       87.51       85.59      3.65 o
  -1   1   8        0.00       -0.90      1.33 o
   0   1   8       79.19       76.77      5.60 o
   1   1   8       64.89       56.60      3.27 o
   2   1   8        0.60       -0.89      1.40 o
   3   1   8        4.85        6.60      1.99 o
   4   1   8       60.96       55.93      3.96 o
   5   1   8        0.29       -3.15      3.15 o
  -7   2   8       18.24       21.47      6.46 o
  -6   2   8        2.83        1.82      5.18 o
  -5   2   8        0.70       -0.84      1.88 o
  -4   2   8       29.42       26.64      2.58 o
  -3   2   8        8.96        5.62      2.49 o
  -2   2   8       26.07       24.21      2.69 o
  -1   2   8        8.11        8.30      1.85 o
   0   2   8       35.40       33.09      3.28 o
   1   2   8        0.94       -0.96      1.52 o
   2   2   8        8.34        4.59      2.04 o
   3   2   8        5.14        4.69      1.89 o
   4   2   8       17.36       16.48      3.49 o
   5   2   8        0.10       -2.30      3.75 o
  -7   3   8       27.95       26.64      6.91 o
  -6   3   8       69.56       69.91      9.02 o
  -5   3   8        0.08        1.27      1.89 o
  -4   3   8       65.66       67.08      3.76 o
  -3   3   8       30.27       24.83      2.61 o
  -2   3   8      152.17      151.33      4.53 o
  -1   3   8       10.05        5.23      1.81 o
   0   3   8      371.61      384.37      6.88 o
   1   3   8       23.75       17.38      2.23 o
   2   3   8        9.00       10.05      1.93 o
   3   3   8        3.83        1.52      1.89 o
   4   3   8        0.29       -2.14      2.14 o
   5   3   8        5.98       -1.42      3.83 o
  -7   4   8        1.21       -2.37      3.96 o
  -6   4   8       47.81       46.54      7.68 o
  -5   4   8       36.67       38.51      4.84 o
  -4   4   8       61.57       49.71      3.31 o
  -3   4   8       56.12       50.60      3.39 o
  -2   4   8      253.73      266.83      6.07 o
  -1   4   8       54.31       53.20      2.80 o
   0   4   8       10.32       13.37      1.78 o
   1   4   8        0.32       -1.48      1.48 o
   2   4   8        0.20       -0.85      1.65 o
   3   4   8        1.19       -2.18      2.18 o
   4   4   8        0.01       -2.51      2.51 o
   5   4   8       12.30        8.55      4.32 o
  -7   5   8        0.94        4.15      5.99 o
  -6   5   8       95.85      104.91      5.69 o
  -5   5   8        1.46        1.49      2.33 o
  -4   5   8        3.91        5.47      1.87 o
  -3   5   8      122.43      136.74      5.08 o
  -2   5   8      383.44      395.75      6.98 o
  -1   5   8       18.92       12.66      1.89 o
   0   5   8      360.27      382.51      6.91 o
   1   5   8       31.45       31.51      2.60 o
   2   5   8        4.00        5.31      1.91 o
   3   5   8        0.33       -0.85      2.49 o
   4   5   8        2.23       -1.57      3.03 o
   5   5   8        4.47        8.88      4.39 o
  -7   6   8       28.27       25.34      5.95 o
  -6   6   8        6.23        5.22      2.53 o
  -5   6   8        5.61        5.89      2.58 o
  -4   6   8       16.21       10.30      1.99 o
  -3   6   8       74.04       92.53      4.07 o
  -2   6   8        8.57       10.87      1.82 o
  -1   6   8       23.47       19.62      2.11 o
   0   6   8       77.72       82.98      4.52 o
   1   6   8        3.65        1.24      1.58 o
   2   6   8       10.28        7.51      2.01 o
   3   6   8        2.49        1.55      2.17 o
   4   6   8       19.93       15.90      3.52 o
   5   6   8        3.64        3.11      5.65 o
  -7   7   8        0.13       -3.92      5.53 o
  -6   7   8       66.61       68.44      5.10 o
  -5   7   8       19.04       20.78      3.31 o
  -4   7   8        4.78        3.21      1.80 o
  -3   7   8      298.70      293.35      6.88 o
  -2   7   8      131.11      148.28      4.42 o
  -1   7   8      104.87      112.89      3.78 o
   0   7   8        3.12        3.55      1.53 o
   1   7   8       12.49       11.04      2.04 o
   2   7   8       30.11       31.09      2.74 o
   3   7   8        6.54        5.14      2.25 o
   4   7   8        2.44       -0.82      3.10 o
   5   7   8        9.28        9.05      4.62 o
  -7   8   8        1.24        3.00      4.84 o
  -6   8   8        0.22        0.06      2.32 o
  -5   8   8        9.24        6.68      3.16 o
  -4   8   8       73.49       70.25      4.65 o
  -3   8   8        0.72        0.74      1.81 o
  -2   8   8        1.70       -1.40      1.40 o
  -1   8   8      385.18      411.49      8.18 o
   0   8   8        0.66        2.89      1.85 o
   1   8   8        7.80        8.85      1.73 o
   2   8   8       26.13       26.33      2.88 o
   3   8   8       48.05       51.99      3.89 o
   4   8   8       89.66       83.32      5.39 o
   5   8   8        0.28       -2.07      5.76 o
  -6   9   8        3.72        2.29      2.49 o
  -5   9   8       23.31       21.53      3.59 o
  -4   9   8      163.73      190.44      6.00 o
  -3   9   8        5.97        3.73      1.95 o
  -2   9   8       22.33       27.08      2.43 o
  -1   9   8      259.13      279.20      6.14 o
   0   9   8      487.33      534.45      8.19 o
   1   9   8       31.52       31.87      2.45 o
   2   9   8        4.43        3.22      2.09 o
   3   9   8      100.46      115.98      5.29 o
   4   9   8      119.03      117.08      8.88 o
  -6  10   8       84.02       89.26      9.20 o
  -5  10   8        4.72        6.09      2.53 o
  -4  10   8       15.02       13.59      2.90 o
  -3  10   8       91.35       77.79      4.80 o
  -2  10   8       97.48       94.91      3.79 o
  -1  10   8        7.74        2.60      2.17 o
   0  10   8      424.45      460.68      7.53 o
   1  10   8      113.07      127.71      5.39 o
   2  10   8        1.71        3.54      2.39 o
   3  10   8      105.45      116.91      7.34 o
   4  10   8       52.57       44.79      4.19 o
  -6  11   8       29.13       27.30      3.86 o
  -5  11   8        0.47       -2.22      2.22 o
  -4  11   8       51.13       54.84      4.01 o
  -3  11   8        9.28        8.24      2.22 o
  -2  11   8      255.20      294.57      6.46 o
  -1  11   8        1.40       -0.29      1.56 o
   0  11   8        2.01        5.76      1.92 o
   1  11   8       32.74       32.67      2.82 o
   2  11   8       38.46       48.46      3.76 o
   3  11   8      182.96      183.94      6.11 o
   4  11   8        3.55        4.05      2.46 o
  -6  12   8        1.97       -2.68      3.08 o
  -5  12   8       13.85       10.17      4.39 o
  -4  12   8        2.06        3.36      2.20 o
  -3  12   8       15.77       11.79      2.46 o
  -2  12   8        1.61        0.50      1.70 o
  -1  12   8       16.81       15.68      2.58 o
   0  12   8       35.82       32.95      3.12 o
   1  12   8        5.11        2.11      2.01 o
   2  12   8      199.49      216.51      6.51 o
   3  12   8       22.28       28.50      3.20 o
   4  12   8        0.41        0.79      2.58 o
  -6  13   8       44.13       56.59     13.60 o
  -5  13   8       18.12       10.15      3.42 o
  -4  13   8       18.42       20.32      5.60 o
  -3  13   8        9.24        6.45      2.41 o
  -2  13   8       68.80       66.73      3.67 o
  -1  13   8        1.67       -1.56      1.56 o
   0  13   8        2.22       -2.08      2.08 o
   1  13   8       50.70       48.11      3.31 o
   2  13   8       25.22       37.44      3.81 o
   3  13   8        9.44       14.61      2.87 o
   4  13   8        1.82        3.20      3.23 o
  -6  14   8       75.76       56.22     15.44 o
  -5  14   8       63.95       71.88      6.05 o
  -4  14   8        2.71        0.04      2.59 o
  -3  14   8      138.31      148.16      5.71 o
  -2  14   8       15.23       16.79      2.53 o
  -1  14   8       14.99       11.78      2.39 o
   0  14   8      122.83      124.20      6.31 o
   1  14   8       12.47       12.19      2.13 o
   2  14   8        5.67        8.52      2.33 o
   3  14   8       53.19       52.88      4.78 o
   4  14   8        0.27        0.71      7.14 o
  -5  15   8        1.46        1.07      3.08 o
  -4  15   8       86.34       92.02      5.92 o
  -3  15   8       12.33        6.98      2.47 o
  -2  15   8       35.26       37.64      3.19 o
  -1  15   8       34.94       36.33      3.09 o
   0  15   8       94.62      107.56      6.35 o
   1  15   8        2.26        1.49      1.73 o
   2  15   8        9.52       12.48      2.48 o
   3  15   8        1.23        4.58      3.10 o
   4  15   8        5.64        1.61      6.91 o
  -5  16   8       26.94        6.59     20.74 o
  -4  16   8       69.87       90.38      7.20 o
  -3  16   8        5.18        0.62      3.36 o
  -2  16   8       23.19       15.66      2.58 o
  -1  16   8       31.87       35.65      3.09 o
   0  16   8       23.43       28.82      2.90 o
   1  16   8       10.88        6.99      2.51 o
   2  16   8        1.84       -0.62      1.86 o
   3  16   8        0.33        0.88      2.75 o
  -4  17   8       18.24        8.42      5.49 o
  -3  17   8        1.35        1.05      2.53 o
  -2  17   8        2.95        2.51      2.03 o
  -1  17   8        0.48       -1.81      2.13 o
   0  17   8        7.66        7.39      2.37 o
   1  17   8        0.16       -0.06      2.23 o
   2  17   8        3.62        2.33      2.59 o
   3  17   8        0.46       -0.74      3.49 o
  -4  18   8       16.38        3.91      7.26 o
  -3  18   8      229.14      239.13      7.47 o
  -2  18   8        5.79        2.81      2.32 o
  -1  18   8       14.34       12.15      2.36 o
   0  18   8        1.23       -1.88      1.88 o
   1  18   8       24.72       25.08      3.69 o
   2  18   8        0.11       -1.32      2.16 o
   3  18   8       15.35       17.70      5.04 o
  -4  19   8       27.90       15.08      7.02 o
  -3  19   8        4.34        4.92      2.87 o
  -2  19   8       35.83       35.16      3.50 o
  -1  19   8       37.77       39.78      3.24 o
   0  19   8       16.43       19.21      3.46 o
   1  19   8        2.26       -2.16      2.96 o
   2  19   8        4.79       -1.20      4.01 o
   3  19   8        1.45        4.79      4.72 o
  -3  20   8       15.49        7.13      4.10 o
  -2  20   8        2.53       -1.29      3.29 o
  -1  20   8        4.92        4.39      2.45 o
   0  20   8       93.77      127.82      5.83 o
   1  20   8       20.00       20.53      4.66 o
   2  20   8        1.17       -1.54      4.01 o
  -3  21   8        1.57       -3.67      7.49 o
  -2  21   8        0.86        3.11      5.42 o
  -1  21   8       15.63       14.37      4.67 o
   0  21   8        1.33        2.01      2.99 o
   1  21   8        1.37       -4.84      6.22 o
  -1  22   8        3.77       12.21      7.37 o
   0  22   8        6.40       12.90      7.14 o
   1  22   8        0.12       -2.53      6.91 o
  -5   0   9       79.15       54.84     10.83 o
  -3   0   9      160.54      169.87     14.06 o
  -1   0   9      118.07      122.11      5.56 o
   1   0   9       25.04       27.57      3.61 o
   3   0   9       82.54       75.84     15.16 o
  -6   1   9       57.51       70.21      9.60 o
  -5   1   9        7.35        6.40      2.05 o
  -4   1   9       14.39       12.52      3.46 o
  -3   1   9        7.36        4.72      2.56 o
  -2   1   9       12.84        9.77      3.18 o
  -1   1   9        0.03       -1.64      1.64 o
   0   1   9       29.37       25.24      2.48 o
   1   1   9        2.97        5.12      2.23 o
   2   1   9        0.06        0.08      1.83 o
   3   1   9       11.37       18.16      2.70 o
   4   1   9       55.52       48.42      4.37 o
  -7   2   9       39.81       37.33     11.29 o
  -6   2   9       14.54       16.01      6.19 o
  -5   2   9      175.47      207.76      8.55 o
  -4   2   9        7.46        4.42      2.04 o
  -3   2   9      110.86      108.52      4.97 o
  -2   2   9        1.82        0.21      1.96 o
  -1   2   9       77.53       78.38      3.38 o
   0   2   9        7.17        2.60      1.85 o
   1   2   9      216.37      226.14      6.36 o
   2   2   9       10.39        7.59      1.98 o
   3   2   9       44.75       45.78      3.29 o
   4   2   9       14.21       14.41      3.16 o
  -7   3   9        1.91       -0.69      6.68 o
  -6   3   9        1.36        1.79      4.88 o
  -5   3   9        1.65        2.07      2.50 o
  -4   3   9        0.04       -1.76      1.76 o
  -3   3   9      195.34      185.68      6.19 o
  -2   3   9       40.27       39.36      3.47 o
  -1   3   9       10.12        6.48      2.72 o
   0   3   9      104.97       99.52      3.92 o
   1   3   9       35.44       39.66      3.00 o
   2   3   9        0.27       -1.03      2.21 o
   3   3   9        8.35        6.70      2.46 o
   4   3   9       12.00        8.94      3.16 o
  -7   4   9       19.18       10.60      7.60 o
  -6   4   9        6.44        5.01      5.19 o
  -5   4   9       77.23       87.23      5.67 o
  -4   4   9       19.04       15.79      2.55 o
  -3   4   9       20.51       27.09      3.10 o
  -2   4   9      101.91       94.53      4.75 o
  -1   4   9       47.93       52.17      3.43 o
   0   4   9       40.06       32.40      2.78 o
   1   4   9       12.64       12.11      2.17 o
   2   4   9        0.14       -0.79      1.59 o
   3   4   9       17.50       19.70      3.00 o
   4   4   9        0.39       -2.61      2.61 o
  -6   5   9        1.11        0.96      4.98 o
  -5   5   9        2.24        1.52      2.49 o
  -4   5   9       18.48       17.63      2.63 o
  -3   5   9      186.32      193.83      8.68 o
  -2   5   9        6.14       10.95      2.61 o
  -1   5   9      151.43      152.85      5.24 o
   0   5   9      124.87      120.45      4.30 o
   1   5   9        5.98        3.62      1.93 o
   2   5   9        3.63        0.95      2.12 o
   3   5   9        0.05       -2.65      2.65 o
   4   5   9        1.17       -1.32      2.92 o
  -6   6   9        0.23        4.15      8.53 o
  -5   6   9      130.50      139.15      6.95 o
  -4   6   9        3.72        6.84      2.24 o
  -3   6   9        4.74       10.84      3.16 o
  -2   6   9      172.34      188.45      6.65 o
  -1   6   9       25.25       30.16      3.80 o
   0   6   9      109.87      128.69      6.41 o
   1   6   9       51.93       58.84      3.90 o
   2   6   9        0.06       -1.25      2.17 o
   3   6   9        3.83        1.72      2.57 o
   4   6   9        0.47       -3.19      3.19 o
  -6   7   9        4.52        3.34      3.18 o
  -5   7   9       20.67       19.65      4.18 o
  -4   7   9        4.78        5.67      2.20 o
  -3   7   9      471.32      496.63     10.79 o
  -2   7   9       64.69       63.77      4.61 o
  -1   7   9       22.92       25.73      4.12 o
   0   7   9      286.81      294.02      6.78 o
   1   7   9       50.17       65.15      5.88 o
   2   7   9        0.07       -1.74      1.74 o
   3   7   9        4.21        0.97      2.17 o
   4   7   9        0.90       -1.41      3.39 o
  -6   8   9        0.46       -1.57      2.71 o
  -5   8   9       37.20       41.22      5.38 o
  -4   8   9       75.58       66.30      4.42 o
  -3   8   9      340.81      361.04      8.95 o
  -2   8   9        3.22        0.56      2.34 o
  -1   8   9       43.83       42.37      3.64 o
   0   8   9      164.94      187.29      8.30 o
   1   8   9      241.27      273.07      6.48 o
   2   8   9        1.18       -2.04      2.04 o
   3   8   9        6.38        9.68      2.96 o
   4   8   9        0.04       -0.32      2.59 o
  -6   9   9       60.27       80.19      7.60 o
  -5   9   9       32.30       39.23      6.11 o
  -4   9   9        5.20        1.31      2.25 o
  -3   9   9        0.01        2.27      2.31 o
  -2   9   9       30.94       42.76      4.33 o
  -1   9   9        0.13       -2.11      2.19 o
   0   9   9        4.94        2.83      2.11 o
   1   9   9      116.37      123.56      6.11 o
   2   9   9        7.07        7.49      2.65 o
   3   9   9        0.78        4.80      2.80 o
   4   9   9        0.04        2.42      2.79 o
  -6  10   9        4.50       10.60      4.84 o
  -5  10   9       66.85       77.25      5.95 o
  -4  10   9        3.79        4.60      2.30 o
  -3  10   9       34.27       35.74      4.12 o
  -2  10   9        0.39        2.06      2.58 o
  -1  10   9        0.71        1.40      2.08 o
   0  10   9        8.96        5.30      2.39 o
   1  10   9        3.99        3.61      2.29 o
   2  10   9       15.51       12.34      2.82 o
   3  10   9       18.91       30.43      3.52 o
   4  10   9        5.80        1.54      4.62 o
  -6  11   9        4.70        2.30      4.15 o
  -5  11   9       10.32       11.07      3.58 o
  -4  11   9        0.10        0.62      2.01 o
  -3  11   9        7.97        6.41      2.73 o
  -2  11   9       49.23       41.38      3.97 o
  -1  11   9        3.07       -2.12      2.12 o
   0  11   9       18.27       10.64      3.45 o
   1  11   9        3.93       -0.29      2.03 o
   2  11   9        1.26        2.83      2.24 o
   3  11   9       40.93       42.49      3.92 o
   4  11   9        0.10       -3.41      3.41 o
  -5  12   9       44.24       48.26      5.48 o
  -4  12   9       10.34       11.78      2.79 o
  -3  12   9       65.74       77.92      4.82 o
  -2  12   9        8.40        8.46      2.96 o
  -1  12   9        2.71        0.98      2.69 o
   0  12   9        0.36       -2.24      2.24 o
   1  12   9        0.04       -2.07      2.07 o
   2  12   9        9.88       10.09      2.90 o
   3  12   9       21.08       24.65      3.40 o
   4  12   9        5.14        3.46      7.14 o
  -5  13   9       35.55       41.48      7.37 o
  -4  13   9       21.47       16.97      4.29 o
  -3  13   9       60.25       71.14      5.52 o
  -2  13   9       34.17       28.93      3.64 o
  -1  13   9        4.57       -2.28      2.49 o
   0  13   9       16.52       13.23      2.86 o
   1  13   9        3.06        2.27      3.33 o
   2  13   9        0.01       -2.63      2.63 o
   3  13   9        0.01        5.28      3.02 o
  -4  14   9       10.48       10.51      4.06 o
  -3  14   9       43.18       47.73      4.19 o
  -2  14   9        0.03       -2.32      2.32 o
  -1  14   9       10.89       10.07      2.80 o
   0  14   9        5.17        3.56      2.82 o
   1  14   9       23.64       24.59      4.32 o
   2  14   9        6.17        2.85      2.37 o
   3  14   9        8.11       10.53      3.92 o
  -4  15   9       31.20       34.57      5.39 o
  -3  15   9        0.35        1.82      2.68 o
  -2  15   9       10.52       10.22      3.10 o
  -1  15   9        3.03        0.03      2.38 o
   0  15   9       15.49       16.71      3.22 o
   1  15   9       19.07       12.70      4.32 o
   2  15   9        0.77        0.04      2.79 o
   3  15   9        0.05        7.60      6.22 o
  -3  16   9       20.97       25.31      3.79 o
  -2  16   9       10.47        9.26      2.88 o
  -1  16   9       13.47       15.72      3.23 o
   0  16   9        1.43       -0.96      2.82 o
   1  16   9       15.01       17.91      5.87 o
   2  16   9        4.05       -2.47      3.48 o
   3  16   9        5.31       11.98      7.14 o
  -3  17   9       25.22       24.45      4.00 o
  -2  17   9       27.49       27.14      3.74 o
  -1  17   9        0.51       -2.33      2.33 o
   0  17   9        0.05       -2.36      2.36 o
   1  17   9       14.10        7.08      3.92 o
   2  17   9        9.35       -2.07      4.18 o
  -3  18   9       14.77       11.31      4.28 o
  -2  18   9        0.21       -1.45      2.63 o
  -1  18   9        1.17       -2.44      3.12 o
   0  18   9        1.24        0.35      2.98 o
   1  18   9       25.76       26.04      9.72 o
   2  18   9        1.74       -2.65      5.44 o
  -3  19   9        4.38        9.24      4.69 o
  -2  19   9       13.31       10.44     10.63 o
  -1  19   9        0.00       -3.11      3.11 o
   0  19   9        9.69        5.60      5.93 o
   1  19   9        7.64        1.81      5.81 o
  -2  20   9        4.13       10.60      6.45 o
  -1  20   9       10.05        0.65      7.34 o
   0  20   9        5.38        3.92      5.76 o
   0  21   9        0.23       -3.46      5.99 o
  -6   0  10       88.23       75.12     13.83 o
  -4   0  10       19.23       19.36      8.99 o
  -2   0  10       35.15       23.27      9.22 o
   0   0  10       22.70       16.35      3.51 o
   2   0  10       31.47       25.03      4.26 o
   4   0  10        0.02       -1.84      4.15 o
  -6   1  10       17.48       22.24      7.01 o
  -5   1  10        0.66       -0.69      4.32 o
  -4   1  10       23.40       29.93      3.30 o
  -3   1  10        1.46       -2.41      2.41 o
  -2   1  10       52.83       41.72      3.93 o
  -1   1  10        4.80       -0.77      2.69 o
   0   1  10       26.88       29.40      3.06 o
   1   1  10        1.24        0.08      2.11 o
   2   1  10        1.66        0.01      1.91 o
   3   1  10        0.03       -0.06      2.34 o
   4   1  10        0.00       -1.79      4.48 o
  -6   2  10        7.38        3.68      5.74 o
  -5   2  10        0.08       -0.95      2.54 o
  -4   2  10        0.07       -0.99      1.94 o
  -3   2  10       17.99       13.99      2.78 o
  -2   2  10        1.45        0.95      2.55 o
  -1   2  10       23.05       19.16      4.09 o
   0   2  10        0.76       -1.97      1.97 o
   1   2  10        0.83        1.91      2.33 o
   2   2  10        0.00       -1.88      1.88 o
   3   2  10        0.17        0.64      2.63 o
   4   2  10        1.01       -2.03      3.04 o
  -6   3  10       36.70       38.71     11.06 o
  -5   3  10        3.12        8.38      2.95 o
  -4   3  10       56.52       63.28      4.18 o
  -3   3  10       11.88        5.24      2.44 o
  -2   3  10      104.76      107.47      5.36 o
  -1   3  10       17.65       16.68      4.52 o
   0   3  10       25.20       29.21      2.94 o
   1   3  10       41.36       37.06      3.55 o
   2   3  10       19.36       16.78      2.48 o
   3   3  10        1.70        2.76      2.56 o
   4   3  10        3.70        2.21      4.64 o
  -6   4  10       19.39        9.68      8.06 o
  -5   4  10       15.29        7.51      3.18 o
  -4   4  10       21.02       17.93      2.91 o
  -3   4  10       28.09       23.20      3.81 o
  -2   4  10        7.65        3.60      2.65 o
  -1   4  10       15.31        8.08      3.56 o
   0   4  10        4.27        6.12      2.47 o
   1   4  10        8.69       10.74      2.28 o
   2   4  10       18.97       23.34      3.18 o
   3   4  10        2.28       -2.37      2.37 o
   4   4  10        0.84       -5.76      5.76 o
  -5   5  10        5.46        3.83      3.09 o
  -4   5  10       59.15       73.62      4.48 o
  -3   5  10        2.05       -1.93      2.25 o
  -2   5  10       17.45       15.88      3.20 o
  -1   5  10        4.63       -2.57      2.57 o
   0   5  10      173.03      204.87      6.59 o
   1   5  10       20.20       17.43      2.93 o
   2   5  10        1.94        1.90      2.36 o
   3   5  10        0.89       -2.51      2.51 o
   4   5  10        6.78       -6.22      6.22 o
  -5   6  10        1.16       -0.50      3.32 o
  -4   6  10       11.05       11.57      2.69 o
  -3   6  10        0.25       -2.24      2.24 o
  -2   6  10       51.95       53.19      5.42 o
  -1   6  10       22.34       20.15      6.92 o
   0   6  10      225.85      242.17      6.97 o
   1   6  10        1.27        4.87      2.21 o
   2   6  10        2.06        3.35      2.29 o
   3   6  10        1.54       -1.33      2.77 o
   4   6  10        0.85       -4.61      4.84 o
  -5   7  10        0.02       -1.08      3.35 o
  -4   7  10       31.69       33.64      3.74 o
  -3   7  10        2.17        0.49      2.50 o
  -2   7  10       17.85       14.70      3.36 o
  -1   7  10       66.26       63.27      5.91 o
   0   7  10       10.71       10.93      3.45 o
   1   7  10       57.63       64.13      3.89 o
   2   7  10       23.49       26.95      2.86 o
   3   7  10        0.91       -1.24      3.02 o
   4   7  10        2.65        2.30      7.37 o
  -6   8  10        3.21        0.23      4.15 o
  -5   8  10       35.25       36.15      7.95 o
  -4   8  10        0.29        0.91      2.36 o
  -3   8  10       17.19       17.04      3.40 o
  -2   8  10       97.54      115.09     14.10 o
  -1   8  10        5.56        1.18      4.38 o
   0   8  10       20.49       17.58      3.07 o
   1   8  10      126.37      140.46      9.77 o
   2   8  10       14.17       13.81      2.73 o
   3   8  10       13.07        7.88      4.59 o
  -6   9  10       46.51       58.07      7.37 o
  -5   9  10        0.02       -0.69      4.38 o
  -4   9  10       15.80       16.07      3.21 o
  -3   9  10       22.51       27.45      4.28 o
  -2   9  10      225.51      264.47      9.71 o
  -1   9  10        6.19        4.22      2.91 o
   0   9  10       17.57       19.26      4.02 o
   1   9  10        4.47        7.23      3.08 o
   2   9  10        0.51       -0.61      2.40 o
   3   9  10       16.60       18.35      3.77 o
  -5  10  10       22.63       21.89      5.76 o
  -4  10  10        4.06        3.67      2.49 o
  -3  10  10       16.05       16.31      3.62 o
  -2  10  10        0.03        1.84      3.14 o
  -1  10  10       23.21       17.54      3.10 o
   0  10  10        0.33       -0.99      2.11 o
   1  10  10        2.32       -2.86      2.86 o
   2  10  10        0.53       -0.79      2.67 o
   3  10  10        8.69        9.94      3.59 o
  -5  11  10       52.23       57.61      7.83 o
  -4  11  10       38.88       47.47      5.45 o
  -3  11  10       11.57        8.99      3.07 o
  -2  11  10      106.15      129.98      8.09 o
  -1  11  10        7.57        2.10      2.84 o
   0  11  10        2.32        3.52      2.25 o
   1  11  10        1.35       -3.28      3.92 o
   2  11  10        0.62        0.79      2.46 o
   3  11  10        4.68        6.55      4.72 o
  -4  12  10       42.46       47.14      6.30 o
  -3  12  10        0.48       -1.66      2.46 o
  -2  12  10        5.45        1.62      2.84 o
  -1  12  10       17.56       15.65      3.08 o
   0  12  10        0.02       -2.79      2.79 o
   1  12  10        3.94       -3.19      3.19 o
   2  12  10        3.14       -2.53      2.53 o
   3  12  10        2.50        0.35      4.26 o
  -3  13  10       12.06       16.77      3.67 o
  -2  13  10        7.83        4.41      2.77 o
  -1  13  10        2.00       -2.29      2.79 o
   0  13  10       19.70       20.06      3.73 o
   1  13  10        0.09       -3.26      3.26 o
   2  13  10        0.05        0.58      3.45 o
  -3  14  10       90.94      106.35      7.85 o
  -2  14  10        0.07       -2.65      2.65 o
  -1  14  10        4.95        1.90      3.29 o
   0  14  10        7.46        2.08      3.20 o
   1  14  10       42.72       39.97      6.95 o
   2  14  10       11.76        0.00      6.91 o
  -3  15  10        8.45       10.60      5.53 o
  -2  15  10      120.55      138.23     10.34 o
  -1  15  10        3.39       -1.84      4.09 o
   0  15  10        5.52        2.23      2.85 o
   1  15  10       11.45        5.43      4.68 o
   2  15  10       18.54       21.66      8.76 o
  -3  16  10        0.17       -4.38      4.38 o
  -2  16  10        3.00       -5.89      6.22 o
  -1  16  10        0.01       -1.03      3.34 o
   0  16  10        2.87       -4.94      5.06 o
   1  16  10       14.89       12.07      4.53 o
  -3  17  10        0.08        3.46      5.30 o
  -1  17  10        2.81        1.15      6.68 o
   0  17  10       30.67       21.08      5.54 o
  -1  18  10       23.29       17.05      8.06 o
  -5   0  11        0.07       -7.14      7.14 o
  -3   0  11        0.98       -7.60      7.60 o
  -1   0  11       28.60       24.95      5.71 o
   1   0  11        0.99        2.26      3.81 o
   3   0  11        1.00       -3.90      3.90 o
  -5   1  11        3.81        1.65      3.27 o
  -4   1  11       14.34       14.09      4.95 o
  -3   1  11       10.96        6.43      4.07 o
  -2   1  11       26.28       12.43      6.73 o
  -1   1  11        0.03       -4.89      4.89 o
   0   1  11        3.61       -2.98      2.98 o
   1   1  11        0.41        2.39      2.40 o
   2   1  11        1.81       -2.05      2.32 o
   3   1  11        0.14       -2.79      2.79 o
  -5   2  11      115.62      115.54     12.40 o
  -4   2  11        1.58       -2.22      2.22 o
  -3   2  11       21.25       21.25      4.96 o
  -2   2  11       53.16       57.05      5.52 o
  -1   2  11       39.35       38.24      9.99 o
   0   2  11        2.13       -3.40      3.40 o
   1   2  11       60.68       64.99      4.50 o
   2   2  11        1.25       -2.23      2.23 o
   3   2  11        0.04       -0.15      3.10 o
  -5   3  11        1.31        3.87      3.40 o
  -4   3  11        0.31       -2.06      2.06 o
  -3   3  11        4.26       -1.19      2.31 o
  -2   3  11       10.49        0.27      3.96 o
  -1   3  11        2.24       -4.03      5.32 o
   0   3  11       31.80       23.13      7.62 o
   1   3  11        7.63       12.95      3.10 o
   2   3  11        0.68        1.54      2.17 o
   3   3  11        4.13        0.98      3.89 o
  -5   4  11       28.81       28.83     10.83 o
  -4   4  11        2.88       -1.48      2.41 o
  -3   4  11       18.42       17.75      6.22 o
  -2   4  11       11.85        2.44      5.06 o
  -1   4  11       11.28        1.69      3.11 o
   0   4  11       21.62       18.81      4.43 o
   1   4  11       48.08       53.83      4.85 o
   2   4  11        7.36        7.29      2.72 o
   3   4  11        0.31       -3.81      4.15 o
  -5   5  11        0.34       -1.61      3.69 o
  -4   5  11        0.32       -3.66      3.66 o
  -3   5  11        6.89        4.55      4.44 o
  -2   5  11        0.82       -2.00      2.74 o
  -1   5  11       16.78        8.03      3.28 o
   0   5  11        0.35       -1.55      3.97 o
   1   5  11      154.04      171.64     11.59 o
   2   5  11        0.12        4.83      2.72 o
   3   5  11        1.29        0.50      3.82 o
  -5   6  11       40.59       39.86      6.68 o
  -4   6  11       12.49        5.28      3.10 o
  -3   6  11       12.74        8.26      5.09 o
  -2   6  11        4.38        1.53      5.72 o
  -1   6  11        3.77       -3.60      4.12 o
   0   6  11        4.87        0.16      3.85 o
   1   6  11        3.52        8.58      3.98 o
   2   6  11       79.03       73.63      5.55 o
   3   6  11        1.86       -3.00      5.76 o
  -5   7  11       13.47       10.14      5.30 o
  -4   7  11        4.11        5.69      3.08 o
  -3   7  11        0.20       -3.79      3.79 o
  -2   7  11       59.26       55.16      6.44 o
  -1   7  11        0.26       -4.62      4.62 o
   0   7  11        1.45       -2.10      2.10 o
   1   7  11       64.96       57.35      4.39 o
   2   7  11       21.03       26.72      3.24 o
  -4   8  11        1.01       -0.50      2.98 o
  -3   8  11       19.31       15.44      3.75 o
  -2   8  11       81.52       92.92     15.98 o
  -1   8  11      103.08      109.33     14.74 o
   0   8  11       22.86       13.61      3.43 o
   1   8  11        1.58        2.71      3.82 o
   2   8  11        9.24        6.86      3.45 o
  -4   9  11       21.31       16.36      5.99 o
  -3   9  11        1.76       -2.48      2.99 o
  -2   9  11       87.62      117.42     16.22 o
  -1   9  11       23.12       20.21      8.22 o
   0   9  11       11.67       13.38      3.99 o
   1   9  11        0.79       -0.35      2.96 o
   2   9  11        0.64       -0.23      3.21 o
  -3  10  11        6.21        2.55      3.74 o
  -2  10  11       30.26       20.72      3.77 o
  -1  10  11        7.49        4.65      3.31 o
   0  10  11        0.33       -3.24      3.24 o
   1  10  11       10.60       15.70      4.97 o
  -3  11  11       19.13       16.13      5.76 o
  -2  11  11       48.80       39.05      4.74 o
  -1  11  11        2.98       -1.73      3.36 o
   0  11  11        2.00       -3.46      3.46 o
   1  11  11        0.00       -2.01      4.36 o
  -3  12  11       42.47       54.61      8.30 o
  -2  12  11        2.71        8.53      4.92 o
  -1  12  11       23.50       37.61      5.04 o
   0  12  11        2.45       -2.86      3.43 o
   1  12  11        5.27        6.22      5.53 o
  -3  13  11       18.33       26.73      6.91 o
  -2  13  11        1.07        6.30      4.72 o
  -1  13  11       17.97       20.51      8.06 o
   0  13  11        1.15       -0.23      4.61 o
   1  13  11        4.11        2.53      5.30 o
  -1  14  11       10.00       17.74      7.83 o
   0  14  11        1.66       -2.30      6.22 o
  -1  15  11        0.07       -6.22      6.22 o
   0  15  11        4.56        6.91      7.37 o
  -4   0  12        5.27        6.22      5.07 o
  -2   0  12       26.56       15.91     15.44 o
   0   0  12        0.02       -0.77      5.07 o
   2   0  12       12.48       24.89      7.83 o
  -4   1  12       29.19       32.37      6.11 o
  -3   1  12        0.21       -2.02      3.31 o
  -2   1  12        0.13       -2.98      5.88 o
  -1   1  12        1.75       -1.04      5.46 o
   0   1  12       29.36       24.86      6.32 o
   1   1  12        2.03       -0.92      7.83 o
   2   1  12       15.27        8.78      8.99 o
  -4   2  12        3.94       -1.81      7.72 o
  -3   2  12        0.39       -5.56     11.75 o
  -2   2  12       12.49       -2.59     13.51 o
  -1   2  12        0.14       -2.25      7.14 o
   0   2  12        7.48       -1.17      3.59 o
   1   2  12       11.02        4.38      6.45 o
   2   2  12        0.27       -4.84      5.99 o
  -4   3  12       24.72       23.39     11.41 o
  -3   3  12        7.68       -0.80      7.58 o
  -2   3  12       15.17        7.13      5.05 o
  -1   3  12       15.74       -5.58      7.43 o
   0   3  12        5.23       -6.09      6.09 o
   1   3  12       27.48       26.96      9.68 o
   2   3  12        0.69       -3.92      5.76 o
  -4   4  12        1.30        0.92      5.07 o
  -3   4  12        1.72        1.91      3.34 o
  -2   4  12        0.13       -3.02      5.71 o
  -1   4  12        8.73       -1.99      4.02 o
   0   4  12        4.28       -5.20      5.20 o
   1   4  12       62.04       64.40      7.59 o
  -4   5  12       39.00       41.48      7.14 o
  -3   5  12        0.22       -4.38      4.38 o
  -2   5  12       10.80        9.67      4.23 o
  -1   5  12        2.86       -3.00      3.00 o
   0   5  12        0.35       -6.91      6.91 o
   1   5  12       29.29       22.77      5.48 o
  -4   6  12        2.95       -0.69      4.61 o
  -3   6  12        1.61       -2.77      4.61 o
  -2   6  12        3.23        4.61      5.76 o
  -1   6  12        1.39       -7.14      7.14 o
   0   6  12        7.35       -4.15      7.14 o
   1   6  12        2.13        3.56      5.42 o
  -3   7  12        1.44       -5.07      5.07 o
  -2   7  12       11.62        9.22      6.68 o
   1   7  12        0.92       -3.46      5.76 o
  -3   8  12        0.28       -5.30      5.30 o
   1   8  12        1.11       11.29      7.14 o
  -1  10  12       12.56       12.21      7.83 o
 
